# Supplementary material for: Microbial Community Composition and Functional Capacity in a Terrestrial Ferruginous, Sulfate-Depleted Mud Volcano
Source: Front Microbiol. 2017 Nov 2;8:2137. doi: 10.3389/fmicb.2017.02137 (PMC5673622; doi:10.3389/fmicb.2017.02137)
Supplement: Supplementary file 7 [file Data_Sheet_1.XLSX]

## Sheet: S1
Supplementary Table S1. Statistics for analyses of 16S rRNA gene amplicon and metagenome sequencing.
	16S rRNA gene			Metagenome								Alpha diversity indices
Sample	Reads1	OTU2	OTU3	Total reads4	Reads5	%bact	%arch	%euk	%vir	%other	SEED6	Number of observed OTUs	Chao-1	Chao-1 LCI, UCI7	Inverse Simpson	Inverse Simpson LCI, UCI
0 cm	92711	5650	1698.8	505544	458165	0.745221	0.159635	0.00438707	0.000761734	0.089996	158401	1698.8	3810.75	3,458.8, 4,233.1	108.828	103.6, 114.6
2.5 cm	87955	4402	1061.81	575375	524392	0.867124	0.0725335	0.00485515	0.00150269	0.0539844	170304	1061.81	3045.13	2,632.0, 3,567.0	23.9704	23.0, 25.0
7.5 cm	92808	4152	1049.78	-	-	-	-	-	-	-	-	1049.78	2697.69	2,352.3, 3,134.7	43.0137	41.6, 44.5
12.5 cm	96962	4535	1142.07	-	-	-	-	-	-	-	-	1142.07	2926.68	2,571.6, 3,370.0	35.824	34.4, 37.3
17.5 cm	111433	6207	1510.72	848491	769841	0.847213	0.0643678	0.00728332	0.000953444	0.0801828	251965	1510.72	3552.86	3,195.7, 3,985.8	50.1824	47.8, 52.8
27.5 cm	80944	4820	1425.08	735358	651409	0.82412	0.0910043	0.00439969	0.00145224	0.0790241	188828	1425.08	3326.8	2,979.8, 3,751.3	70.004	67.0, 73.3
47.5 cm	13590	1622	1357.96	373020	373020	0.758391	0.140285	0.00673154	0.00084714	0.0937456	125526	1357.96	2952.34	2,661.8, 3,307.6	19.5772	18.6, 20.6
67.5 cm	83959	4995	1480.71	-	-	-	-	-	-	-	-	1480.71	3432.24	3,083.5, 3,856.9	61.4879	58.9, 64.3
87.5 cm	85386	4095	1141.4	590439	539583	0.800164	0.112005	0.0077597	0.000646796	0.0794	155042	1141.4	2786.25	2,457.9, 3,196.5	31.2624	30.0, 32.6
107.5 cm	58087	3627	1259.4	-	-	-	-	-	-	-	-	1259.4	3154.23	2,791.4, 3,603.0	39.4923	37.8, 41.4
127.5 cm	56422	3695	1313.08	537708	482507	0.768629	0.128864	0.00724756	0.00067771	0.094581	162481	1313.08	3242.32	2,879.4, 3,689.4	30.8353	29.5, 32.3
157.5 cm	58058	3927	1349.84	-	-	-	-	-	-	-	-	1349.84	3506.37	3,104.5, 4,000.4	32.5072	31.1, 34.1
T0	15066	3983	3092.75	-	-	-	-	-	-	-	-	3092.75	7026.02	6,551.4, 7,565.7	68.7327	64.0, 74.3
Nitrogen control	14548	1417	1212.92	-	-	-	-	-	-	-	-	1212.92	1917.99	1,770.6, 2,104.4	65.2681	61.7, 69.3
No exogenous substrate	10008	1649	1649	-	-	-	-	-	-	-	-	1196.05	1968	1,814.1, 2,160.2	65.7984	63.3, 68.5
Sulfate	19959	2104	1524.12	-	-	-	-	-	-	-	-	1524.12	2641.74	2,441.9, 2,885.1	50.0281	47.2, 53.2
AQDS	10589	1229	1196.05	-	-	-	-	-	-	-	-	1196.05	1968	1,814.1, 2,160.2	65.7984	63.3, 68.5
Fumarate	10389	1172	1151.67	-	-	-	-	-	-	-	-	1151.67	1904.22	1,749.5, 2,099.0	38.3803	36.7, 40.2
Ferrihydrite	12037	1622	1470.15	-	-	-	-	-	-	-	-	1470.15	2777.07	2,544.9, 3,059.4	48.6482	46.1, 51.4
Ferrihydrite_AQDS	11930	1550	1438.75	-	-	-	-	-	-	-	-	1438.75	2243.19	2,089.9, 2,432.6	117.034	111.9, 122.7
Ferrihydrite_fumarate	12508	1609	1407.98	-	-	-	-	-	-	-	-	1407.98	3184.81	2,866.4, 3,572.8	66.8612	64.5, 69.5
Nitrate	28926	2172	1167.38	-	-	-	-	-	-	-	-	1167.38	2682.18	2,386.0, 3,050.3	10.6669	10.2, 11.1
1 Number of merged reads following QC filtering.
2 Number of estimated OTUs (97% similarity clusters) based on merged reads following QC filtering.
3 Number of estimated OTUs (97% similarity clusters) based on rarified counts (n = 10,008 sequences).
4 Number of merged reads following QC filtering.
5 Number of merged reads matching coding genes in the NCBI-nr database (above bit score 60 and minlength of 50 bp), following QC filtering. %: percentage of coding reads matching reference genes from bacteria (bact), archaea (arch), eukaryotes (euk), viruses (vir), or others (genes lacking a taxonomic annotation, or annotated as “unknown”).
6 Number of of reads assigned to SEED subsystem categories.
7 LCI: Lower bound of confidence interval. UCI: Upper bound of confidence interval.

## Sheet: S2
Supplementary Table S2. Detailed information and statistics for genes involved in hydrogen, methane, metal, nitrogen, sulfur, and fermentation metabolisms.
Full name	Information				Number in each metagenome
	Abbreviation	KEGG Orthology	Length (bp)	Pathway	0 cm	2.5 cm	17.5 cm	27.5 cm	47.5 cm	87.5 cm	127.5 cm	Ratio to total reads1	Ratio to total coding reads2
Formylmethanofuran dehydrogenase	fwd	K00200-203/K11261	1200	Methane production / oxidation	20 / 396	19 / 193	23 / 205	63 / 226	16 / 251	98 / 203	62 / 229	0.0072% / 0.0409%	0.0079% / 0.0395%
Methenyltetrahydromethanopterin cyclohydrolase	mch	K01499	950	Methane production / oxidation	2 / 36	3 / 22	3 / 22	10 / 24	2 / 27	14 / 19	5 / 31	0.0009% / 0.0043%	0.0010% / 0.0048%
Methyl-Coenzyme M reductase	mcr	K00399-402	1600	Methane production / oxidation	10 / 183	5 / 89	17 / 92	40 / 134	7 / 124	41 / 104	21 / 113	0.0034% / 0.0201%	0.0037% / 0.0221%
Methylenetetrahydromethanopterin reductase	mer	K00320	1000	Methane production / oxidation	4 / 108	7 / 33	5 / 33	14 / 37	3 / 44	29 / 34	13 / 48	0.0018% / 0.0081%	0.0020% / 0.0089%
Methylenetetrahydromethanopterin dehydrogenase	mtd	K00319	830	Methane production / oxidation	25 / 13	12 / 10	10 / 10	15 / 11	15 / 12	24 / 11	14 / 10	0.0028% / 0.0018%	0.0030% / 0.0020%
Tetrahydromethanopterin S-methyltransferase	mtr	K0577-584	870	Methane production / oxidation	33 / 238	25 / 131	27 / 137	60 / 133	13 / 147	82 / 119	58 / 162	0.0072% / 0.0256%	0.0078% / 0.0281%
Methanol:coenzyme M methyltransferase	mtaA	K1480	1023	Methane production	6	6	3	6	1	63	25	2.64046e-05	2.89556e-05
Methane monooxygenase	mmo	K16157-161	1600	Methane oxidation	27	8	2	2	1	4	1	1.08019e-05	1.18455e-05
Lactate dehydrogenase	ldh	K00101/K00102	1047	Fermentation	107	131	161	161	86	109	88	0.000202356	0.000221905
Alcohol dehydrogenase	adh	K00001	1128	Fermentation	267	359	517	404	259	435	282	0.000605626	0.000664137
Acetyl-CoA synthetase (ADP-forming)	acs	K01905	2300	Fermentation	56	26	43	29	40	35	35	6.33711e-05	6.94935e-05
Acetate kinase	ak	K00925	1200	Fermentation	66	112	130	121	59	102	61	0.000156267	0.000171365
Phosphate acetyltransferase	pta	K00625/K13788	2100	Fermentation	39	93	93	86	40	94	72	0.000124102	0.000136091
Cytochrome c peroxidase	macA	K00428	3110	Metal reduction	180	139	169	127	91	104	86	0.000215078	0.000235857
Sigma-54-dependent transcriptional response regulator	pilR	K02667	1300	Metal reduction	205	475	471	471	177	115	208	0.000509369	0.00055858
Cytochrome C biogenesis protein	ppcA	T00155	900	Metal reduction	313	625	714	726	255	277	361	0.000785178	0.000861035
Double CXXCH motif	CxxCH	T00259	990	Metal reduction	33	61	75	81	31	25	30	8.06542e-05	8.84463e-05
[FeFe] Hydrogenase subunit alpha	hydA	K179997	1119	Hydrogenase	147	175	212	180	112	102	152	0.000259246	0.000284292
[NiFe] Hydrogenase large subunit	hydB	K00437	1794	Hydrogenase	11	27	33	56	11	52	15	4.92086e-05	5.39627e-05
Arabinofuranosidase	abf	K15921	1500	Organic carbon degradation	34	43	109	121	41	168	39	0.000133223	0.000146094
Chitinase	chi	K01183	1700	Organic carbon degradation	19	25	37	53	16	30	27	4.96887e-05	5.44892e-05
Endoglucanase	egs	K01179	1500	Organic carbon degradation	189	169	251	325	128	178	141	0.000331498	0.000363525
Rhamnosidase	rha	K05989	3500	Organic carbon degradation	35	102	72	125	37	60	38	0.00011258	0.000123456
Xylosidase	xyl	K15920	1600	Organic carbon degradation	23	56	98	127	19	185	42	0.000132023	0.000144778
Adenylyl-sulfate reductase	aprA	K00394	1860	Sulfate reduction	127	105	199	117	102	67	137	0.000204996	0.000224801
Dissimilatory sulfite reductase	dsrAB	K11180	1200	Sulfate reduction	44	55	116	67	30	67	46	0.000102018	0.000111874
Sulfate adenylyltransferase	sat	K00958	1100	Sulfate reduction	421	563	807	670	350	543	488	0.000922242	0.00101134
Sulfur-oxidizing protein SoxA	soxA	K17222	837	Sulfur oxidation	30	34	28	6	14	26	14	3.64864e-05	4.00114e-05
Sulfur-oxidizing protein SoxB	soxB	K17224	1680	Sulfur oxidation	39	61	61	34	32	46	32	7.32129e-05	8.0286e-05
Sulfur-oxidizing protein SoxX	soxX	K17223	387	Sulfur oxidation	15	7	17	6	9	10	10	1.77631e-05	1.94792e-05
Sulfur-oxidizing protein SoxY	soxY	K17226	768	Sulfur oxidation	47	29	32	28	26	23	27	5.08889e-05	5.58054e-05
Sulfur-oxidizing protein SoxZ	soxZ	K17227	312	Sulfur oxidation	23	28	16	7	13	12	18	2.80849e-05	3.07983e-05
Respiratory membrane-bound nitrate reductase	narG	K00367	3600	Dissimilatory nitrogen reduction	138	155	339	195	108	377	168	0.000355262	0.000389585
Periplasmic nitrate reductase	napA	K02567	2487	Dissimilatory nitrogen reduction	56	108	104	70	41	75	59	0.000123142	0.000135038
Cytoplasmic NADH-dependent nitrite reductase	nirB	K00362	2544	Dissimilatory nitrogen reduction	116	135	170	96	97	98	83	0.000190834	0.00020927
Cytochrome c nitrite reductase	nrfA	K03385	1449	Dissimilatory nitrogen reduction	18	41	54	74	13	15	27	5.80902e-05	6.37024e-05
Nittrogen fixation genes	nif	K00531/K02586/K02588/K02591	1455	Nitrogen fixation	444	501	382	404	280	361	335	0.000649794	0.000712572
Ammonia monooxygenase	amo	K10944	1600	Nitrification	2	1	4	2	2	2	2	3.60063e-06	3.94849e-06
1 Percentage of the abundance of each functional gene to the total merged reads.
2 Percentage of the abundance of each functional gene to the merged reads matching coding genes in the NCBI-nr database (above bit score 60 and minlength of 50 bp).

## Sheet: S3
Supplementary Table S3. Single-copy housekeeping genes used to verify the sequencing bias for the metagenomes.
Full name	KEGG Orthology
Queuine tRNA-ribosyltransferase	K00773
N6-L-threonylcarbamoyladenine synthase	K01409
Triosephosphate isomerase	K01803
Phenylalanyl-tRNA synthetase alpha chain	K01889
Phenylalanyl-tRNA synthetase beta chain	K01890
CTP synthase	K01937
XTP/dITP diphosphohydrolase	K02428
DNA gyrase subunit A	K02469
Translation initiation factor IF-2	K02519
Large subunit ribosomal protein L1	K02863
Large subunit ribosomal protein L10	K02864
Large subunit ribosomal protein L11	K02867
Large subunit ribosomal protein L14	K02874
Large subunit ribosomal protein L15	K02876
Large subunit ribosomal protein L16	K02878
Large subunit ribosomal protein L18	K02881
Large subunit ribosomal protein L2	K02886
Large subunit ribosomal protein L22	K02890
Large subunit ribosomal protein L3	K02906
Large subunit ribosomal protein L4	K02926
Large subunit ribosomal protein L5	K02931
Large subunit ribosomal protein L6	K02933
Small subunit ribosomal protein S10	K02946
Small subunit ribosomal protein S11	K02948
Small subunit ribosomal protein S12	K02950
Small subunit ribosomal protein S13	K02952
Small subunit ribosomal protein S15	K02956
Small subunit ribosomal protein S2	K02967
Small subunit ribosomal protein S3	K02982
Small subunit ribosomal protein S5	K02988
Small subunit ribosomal protein S7	K02992
Small subunit ribosomal protein S8	K02994
Small subunit ribosomal protein S9	K02996
Signal recognition particle subunit SRP54	K03106
Ribonuclease HII	K03470
GTP-binding protein LepA	K03596

## Sheet: S4
Supplementary Table S4. Experimental setup of incubations.
Sample	Electron acceptor	Headspace
Nitrogen control	NA1	N2 (1.01 bar)
Sterilized control	NA1	N2 (1.01 bar) and 13CH4 (2 mL)
No exogenous substrate	NA1	N2 (1.01 bar) and 13CH4 (2 mL)
Sulfate	10 mM sodium sulfate (Na2SO4)	N2 (1.01 bar) and 13CH4 (2 mL)
AQDS	1 mM 9,10-anthraquinone- 2,6-disulfonate (C14H6Na2O8S2)	N2 (1.01 bar) and 13CH4 (2 mL)
Fumarate	1 mM sodium fumarate (C4H2Na2O4)	N2 (1.01 bar) and 13CH4 (2 mL)
Ferrihydrite	10 mM ferric oxyhydroxide (Fe(OH)3)	N2 (1.01 bar) and 13CH4 (2 mL)
Ferrihydrite/AQDS	10 mM Fe(OH)3 and 1 mM AQDS	N2 (1.01 bar) and 13CH4 (2 mL)
Ferrihydrite/fumarate	10 mM Fe(OH)3 and 1 mM fumarate	N2 (1.01 bar) and 13CH4 (2 mL)
Nitrate	5 mM sodium nitrate (NaNO3)	N2 (1.01 bar) and 13CH4 (2 mL)
1 NA: no provided electron acceptor.

## Sheet: S5
Supplementary Table S5. Detailed data for pore and sediment geochemical characteristics.
Sample	CH4 (mM)	δ13C-CH4 (‰)1	C2H6 (μM)	C3H8 (μM)	TOC (%)	δ13C-TOC (‰)1	DIC (mM)	δ13C-DIC (‰)1	DOC (mM)	Cl- (mM)	Dissolved Fe (mM)	Dissolved Mn (mM)
0 cm	0.942669	-49.307	2.0158	0.346813	NA	NA	1.01733	3.58	NA	NA	NA	NA
2.5 cm	0.385579	-49.385	1.75908	1.12669	0.43516	-25.4465	1.94033	-5.392	1.70771	369.577	0.371941	0.146412
7.5 cm	0.587071	-52.707	2.38034	1.20325	NA	NA	1.81805	-3.228	2.24325	448.648	0.334596	0.126974
12.5 cm	0.575066	-55.242	2.05725	1.41094	0.459676	-25.5405	1.64286	-3.429	NA	364.662	0.153967	0.104103
17.5 cm	0.497454	-57.713	1.66012	0.898138	NA	NA	1.60639	-4.549	1.69309	366.775	0.26341	0.0980883
22.5 cm	0.670297	-57.717	2.0262	0.806895	0.439208	-25.2875	1.76929	-4.223	NA	376.451	0.110347	0.101077
27.5 cm	0.687964	-58.867	3.00438	0.789048	NA	NA	1.44812	-3.708	1.83934	372.972	0.278428	0.0882632
32.5 cm	0.708109	-57.481	3.97538	0.955828	0.36867	-25.0045	1.57081	-3.811	NA	369.507	0.143971	0.0773186
37.5 cm	0.811166	-57.174	4.70146	1.1527	NA	NA	1.30771	-2.05	1.01046	428.042	0.0742447	0.0712211
42.5 cm	0.892718	-56.91	5.82989	1.55555	0.429265	-25.407	1.13165	-3.684	NA	391.577	0.0837835	0.0735431
47.5 cm	0.88349	-56.629	3.27561	0.972841	NA	NA	1.09961	-2.364	1.72367	397.563	0.0167739	0.0517187
52.5 cm	1.08572	-56.363	6.46766	0.965103	0.45585	-25.6045	1.2112	-2.406	NA	345.915	0.0331876	0.0532409
57.5 cm	0.960863	-56.015	5.7451	0.759832	NA	NA	1.32501	-1.819	NA	362	0.194624	0.0681065
62.5 cm	0.989285	-55.7	6.56664	1.04962	0.463881	-25.507	1.2708	-1.245	2.28523	370.324	0.126033	0.0720868
67.5 cm	NA	NA	8.23321	1.26872	NA	NA	0.889916	-0.62	NA	369.746	0.046723	0.0540161
72.5 cm	1.03209	-55.206	7.04328	0.666063	0.454357	-25.594	1.01463	-0.545	2.22729	374.366	0.100805	0.0671747
77.5 cm	1.08282	-55.898	6.80531	1.30499	NA	NA	1.18165	-1.58	3.88058	375.859	0.0896855	0.0662014
82.5 cm	1.06878	-56.228	7.27106	0.819268	0.471047	-25.6545	1.1736	-3.717	3.29192	375.268	0.0347295	0.055301
87.5 cm	1.1088	-56.53	6.56049	1.24186	NA	NA	1.41652	-2.578	NA	389.394	0.0133079	0.0556087
92.5 cm	1.15493	-56.586	7.6133	1.46082	0.468987	-25.6015	1.38986	-1.802	3.84861	386.634	0.0725232	0.0697247
97.5 cm	1.07456	-56.519	6.95448	1.1127	NA	NA	1.06315	-1.501	3.64751	372.662	0.0845325	0.0715486
102.5 cm	1.01691	-55.772	8.13191	1.80017	0.446597	-25.6665	0.926107	-0.33	NA	391.437	0.0751195	0.0687804
107.5 cm	1.23252	-55.688	8.26625	0.984059	NA	NA	0.857896	-0.224	2.50882	402.62	0.0583815	0.0674194
112.5 cm	1.29162	-56.245	6.31145	1.33903	0.429888	-25.6095	0.890205	-0.627	NA	389.761	0.0481415	0.0654039
117.5 cm	1.14253	-56.054	6.01261	1.37976	NA	NA	1.01276	-2.838	3.11079	383.169	0.0693426	0.0636939
122.5 cm	1.18887	-55.985	7.18368	1.25769	0.438645	-25.606	1.01311	-3.048	NA	390.606	0.0615653	0.0597798
127.5 cm	NA	NA	NA	NA	NA	NA	1.18061	-1.911	3.14808	401.817	0.0580007	0.0654534
132.5 cm	1.45462	-55.902	9.85668	1.38269	0.406269	-25.795	1.10838	-2.599	NA	532.352	0.0964053	0.0682935
137.5 cm	1.39878	-55.489	8.67582	1.62277	NA	NA	1.04279	-2.48	2.54078	273.887	0.0729153	0.060279
142.5 cm	1.49855	-54.918	8.86084	1.70278	0.410863	-25.6605	1.00765	-2.571	NA	360.831	0.078742	0.0662385
147.5 cm	1.44371	-54.885	8.48354	1.78897	NA	NA	1.08618	-3	3.1947	370.775	0.101163	0.0760801
152.5 cm	1.46076	-54.789	8.05463	1.25276	0.440996	-25.6455	1.13316	-3.161	NA	389.211	0.100364	0.069584
157.5 cm	1.56786	-54.665	9.45382	2.23028	NA	NA	1.12763	-4.265	3.12544	368.366	0.108696	0.0717078
1 δ13C = [(13C/12C)sample/(13C/12C)standard – 1] × 1000 . Standard is referred to Vienna Pee Dee Belemnite (VPDB).

## Sheet: S6
Supplementary Table S6. Abundances of families (> 0.01% of the total reads in environmental and incubated samples).
Silva classification					Abundance of total reads (%)	Sample
Domain	Phylum	Class	Order	Family		0 cm	2.5 cm	7.5 cm	12.5 cm	17.5 cm	27.5 cm	47.5 cm	67.5 cm	87.5 cm	107.5 cm	127.5 cm	157.5 cm	T0	Nitrogen control	No exogenous substrate	Sulfate	AQDS	Fumarate	Ferrihydrite	Ferrihydrite/AQDS	Ferrihydrite/fumarate	Nitrate
Archaea	Euryarchaeota	Methanomicrobia	Methanosarcinales	ANME-2a-2b	0.152798	0.13582	0.237974	0.116746	0.177564	0.178017	0.0929779	0.361663	0.130945	0.14623	0.178129	0.221279	0.204606	0.172707	0.0512098	0.0842326	0.100857	0.0988762	0.0215613	0.0923818	0.0710813	0.00847458	0.035781
Bacteria	Bacteria_unclassified	Bacteria_unclassified	Bacteria_unclassified	Bacteria_unclassified	0.131435	0.122553	0.0801091	0.113492	0.0494524	0.0905656	0.125766	0.122443	0.141831	0.103272	0.153718	0.212382	0.238589	0.0504447	0.0743057	0.0704436	0.0776091	0.0858438	0.0442776	0.268505	0.0905281	0.117365	0.604197
Bacteria	Proteobacteria	Deltaproteobacteria	Desulfobacterales	Desulfobulbaceae	0.0756299	0.0386254	0.0373032	0.0410633	0.114674	0.119291	0.0724451	0.0680648	0.0687478	0.0509334	0.0272867	0.0811208	0.0712908	0.0116819	0.216181	0.21263	0.245754	0.171404	0.107518	0.11257	0.04057	0.196754	0.0210537
Bacteria	Proteobacteria	Deltaproteobacteria	Desulfuromonadales	Sva1033	0.0612069	0.0443852	0.188039	0.122403	0.140426	0.0194377	0.0572371	0.025092	0.0098024	0.00572693	0.024756	0.0124774	0.0166385	0.0201115	0.0752681	0.0418665	0.062929	0.079422	0.134373	0.0390463	0.0703269	0.0606012	0.0198437
Bacteria	Chloroflexi	Anaerolineae	Anaerolineales	Anaerolineaceae	0.0527242	0.0582239	0.0142232	0.0174769	0.023896	0.0578464	0.0615611	0.0411332	0.0672828	0.0591783	0.0731833	0.0477296	0.0347928	0.0639188	0.11926	0.106815	0.123653	0.134101	0.0828761	0.0741048	0.111316	0.110969	0.0603955
Bacteria	Proteobacteria	Deltaproteobacteria	Desulfuromonadales	Desulfuromonadales_unclassified	0.0441155	0.030978	0.0502871	0.0865227	0.0405932	0.0358511	0.0435857	0.0214128	0.0403888	0.0197456	0.139808	0.0238914	0.0295394	0.00756671	0.0238521	0.013689	0.0144797	0.0279535	0.0451439	0.0154524	0.0270746	0.0988168	0.00753647
Bacteria	Proteobacteria	Gammaproteobacteria	Alteromonadales	Alteromonadaceae	0.0421432	0.014378	0.0727531	0.0264309	0.0629319	0.0875055	0.0203103	0.0437086	0.0149001	0.0970651	0.0143922	0.045461	0.0272831	0.0266162	0.0101045	0.00729416	0.00871787	0.00585513	0.00587159	0.0162	0.0185247	0.0347777	0.00978359
Bacteria	Proteobacteria	Deltaproteobacteria	Desulfuromonadales	Desulfuromonadaceae	0.036297	0.011606	0.0375647	0.0797776	0.0788144	0.0114329	0.0314044	0.0119205	0.0705106	0.0154358	0.0183862	0.0228457	0.0178787	0.00384973	0.0129915	0.00799361	0.0103713	0.0192653	0.236211	0.0111323	0.0227997	0.0644388	0.00653391
Bacteria	Bacteroidetes	Bacteroidetes_Incertae_Sedis	Unknown_Order	Unknown_Family	0.0335618	0.00453021	0.00686715	0.0151172	0.01185	0.0348012	0.0565453	0.00706402	0.0646744	0.180896	0.0182485	0.0142675	0.0124703	0.000929245	0.0019934	0.00129896	0.00120247	0.000566626	0.00105881	0.000498463	0.000419111	0.000879437	0.000276568
Bacteria	Proteobacteria	Alphaproteobacteria	Rhodospirillales	Rhodospirillaceae	0.0258467	0.0155321	0.0676369	0.0680006	0.0370661	0.0109214	0.0137873	0.0126564	0.0122917	0.0180826	0.0337081	0.0170678	0.0209962	0.00876145	0.0111356	0.00799361	0.00681397	0.00491076	0.00365771	0.00963695	0.0108131	0.00127918	0.00456337
Bacteria	Acidobacteria	Holophagae	Acanthopleuribacterales	Acanthopleuribacteraceae	0.0231228	0.00800337	0.0090046	0.0220347	0.0212454	0.0350794	0.0155663	0.00485651	0.0502626	0.0513199	0.0254962	0.0180249	0.0220641	0.00238949	0.011273	0.00909273	0.0112731	0.0232317	0.00644913	0.0103016	0.0155909	0.0070355	0.00439051
Bacteria	Chloroflexi	Ardenticatenia	Ardenticatenia_unclassified	Ardenticatenia_unclassified	0.0205041	0.0293061	0.00272867	0.00233816	0.00470287	0.0377267	0.0678247	0.00941869	0.010124	0.0184339	0.0225179	0.0151714	0.00811258	0.00285411	0.0197278	0.00899281	0.0292099	0.0245538	0.0107806	0.00963695	0.0624476	0.0159898	0.0302496
Bacteria	Proteobacteria	Gammaproteobacteria	Gammaproteobacteria_Incertae_Sedis	Unknown_Family	0.0195072	0.0810152	0.0101302	0.00737005	0.00916854	0.0191236	0.0133178	0.0161884	0.00588382	0.00799897	0.00953742	0.0174577	0.0379793	0.00876145	0.00817982	0.0158873	0.00651335	0.00594957	0.00442776	0.0447786	0.0458508	0.00215862	0.0233008
Bacteria	Bacteroidetes	SB-1	SB-1_unclassified	SB-1_unclassified	0.0150159	0.0125336	0.0351316	0.0428842	0.0244013	0.0116572	0.0225712	0.00743194	0.0031563	0.00327923	0.00359805	0.00241041	0.00416825	0.00988982	0.0107919	0.00839329	0.0113733	0.00283313	0.00548657	0.00606463	0.00360436	0.0105532	0.00248911
Bacteria	Proteobacteria	Alphaproteobacteria	Rhodobacterales	Rhodobacteraceae	0.0127007	0.00990174	0.00433176	0.00677743	0.0216064	0.01347	0.00854912	0.0119205	0.00686049	0.0115827	0.00604266	0.0186807	0.0182748	0.0181866	0.0214462	0.0253797	0.0157824	0.025687	0.0143421	0.0246739	0.049539	0.0331788	0.00791675
Bacteria	Firmicutes	Clostridia	Clostridiales	Clostridiales_unclassified	0.0120974	0.00396932	0.0192144	0.0260861	0.0269693	0.00332038	0.00385452	0.00434143	0.0055146	0.0112782	0.015012	0.00903903	0.0106445	0.00457985	0.0138851	0.0104916	0.0101207	0.0145434	0.0286842	0.0047354	0.0119866	0.0248641	0.00252368
Archaea	Euryarchaeota	Methanomicrobia	Methanomicrobiales	Methanomicrobiales_Incertae_Sedis	0.0100547	0.00341923	0.00442272	0.0297711	0.0150987	0.000834582	0.00665892	0.00206034	0.0289189	0.00700349	0.0211407	0.00813512	0.00614902	0.000663746	0	0.00019984	5.01027e-05	9.44376e-05	0.00182886	0.000166154	0.000251467	0	0
Bacteria	Proteobacteria	Deltaproteobacteria	Desulfobacterales	Desulfobacteraceae	0.00998614	0.00571669	0.00594622	0.00788725	0.0195747	0.0108855	0.00702955	0.0121413	0.00397813	0.00299815	0.00371856	0.0173159	0.0153467	0.00816408	0.0261204	0.0252798	0.0379278	0.00188875	0.0156897	0.0199385	0.00435876	0.0174288	0.00407937
Bacteria	Lentisphaerae	Lentisphaerae_unclassified	Lentisphaerae_unclassified	Lentisphaerae_unclassified	0.0090409	0.00249161	0.014155	0.04213	0.0107465	0.00207299	0.028217	0.00309051	0.00136972	0.00151079	0.0026512	0.000708943	0.00232526	0.000663746	0.000412428	0.00119904	0.00055113	0.000188875	0.000577534	0.000913849	0.000251467	7.99488e-05	6.91419e-05
Bacteria	Candidate_division_OP8	Candidate_division_OP8_unclassified	Candidate_division_OP8_unclassified	Candidate_division_OP8_unclassified	0.00838693	0.0203536	0.00333125	0.00165934	0.00285679	0.0118008	0.00531231	0.0133186	0.0125895	0.00394678	0.0107597	0.0118039	0.00945606	0.00292048	0.0150536	0.0122902	0.00876797	0.0175654	0.00385023	0.0065631	0.0111484	0.0037576	0.00376824
Bacteria	Chloroflexi	Chloroflexi_unclassified	Chloroflexi_unclassified	Chloroflexi_unclassified	0.00753659	0.023762	0.00328577	0.00228429	0.00385718	0.0107957	0.00550998	0.013613	0.00712252	0.00367742	0.00678293	0.0108823	0.00833649	0.00219036	0.00749244	0.00709432	0.00696428	0.00944376	0.00298393	0.00373847	0.00620285	0.00407739	0.00179769
Bacteria	Chloroflexi	MSB-5B2	MSB-5B2_unclassified	MSB-5B2_unclassified	0.00743699	0.0288962	0.00243306	0.00175631	0.00345496	0.00548312	0.00379275	0.0116262	0.010124	0.00235402	0.00609431	0.0124065	0.00692411	0.00139387	0.0124416	0.00879297	0.0118242	0.00746057	0.00336895	0.00606463	0.0108969	0.00303806	0.00207426
Bacteria	Planctomycetes	vadinHA49	vadinHA49_unclassified	vadinHA49_unclassified	0.00727256	0.00302014	0.00140981	0.029394	0.00168107	0.00235119	0.0158752	0.00360559	0.00955228	0.0021315	0.01861	0.00613236	0.00540838	0.00112837	0.00137476	0.00139888	0.00155318	0.000472188	0.000577534	0.00157847	0.000670578	0.000319795	0
Bacteria	Proteobacteria	Gammaproteobacteria	Gammaproteobacteria_unclassified	Gammaproteobacteria_unclassified	0.00716826	0.0219931	0.00402479	0.00192871	0.00307337	0.00360755	0.00899387	0.00375276	0.00176277	0.00323238	0.00170434	0.00317252	0.00609735	0.0339174	0.00927963	0.013689	0.0074653	0.0117103	0.00519781	0.024757	0.0430847	0.00495683	0.0185992
Bacteria	Planctomycetes	Phycisphaerae	MSBL9	MSBL9_unclassified	0.00673134	0.00540389	0.00221704	0.00405137	0.00326932	0.0128149	0.0117118	0.00956586	0.00823021	0.00616026	0.0112934	0.00815285	0.00465052	0.00657109	0.00391806	0.00359712	0.00821684	0.00453301	0.00163635	0.0036554	0.00494552	0.00759514	0.00162484
Archaea	Euryarchaeota	Methanomicrobia	Methanosarcinales	Methanosarcinaceae	0.00663362	0.00318193	0.00214883	0.0033941	0.0017842	0.00199223	0.00455871	0.00183959	0.0304911	0.0108214	0.0195397	0.00710716	0.00508113	0	0.00068738	0.00039968	0.00165339	0.000188875	0.00144383	0.00124616	0.000335289	0.003118	0.00120998
Bacteria	Chloroflexi	Dehalococcoidia	Dehalococcoidia_unclassified	Dehalococcoidia_unclassified	0.00648705	0.0140436	0.00289921	0.00137919	0.00241332	0.014843	0.00539879	0.0119941	0.00717017	0.00317382	0.00891766	0.0102265	0.00833649	0.00126112	0.00240583	0.00129896	0.00400822	0.00188875	0.00231014	0.00299078	0.0015088	0.00135913	0.000587707
Bacteria	Proteobacteria	Proteobacteria_unclassified	Proteobacteria_unclassified	Proteobacteria_unclassified	0.00642409	0.00674138	0.00291058	0.00188561	0.00554857	0.00415496	0.00711603	0.00470935	0.00925452	0.00179186	0.00166991	0.00517529	0.00749251	0.0201115	0.00591147	0.00819345	0.0055614	0.003022	0.00279141	0.0336463	0.00762783	0.0183083	0.0351933
Bacteria	Proteobacteria	Deltaproteobacteria	Deltaproteobacteria_unclassified	Deltaproteobacteria_unclassified	0.00598623	0.00391539	0.00119379	0.00316783	0.00155731	0.00385882	0.010464	0.0053716	0.02344	0.00512965	0.00426946	0.00501577	0.00461607	0.00537634	0.00659885	0.00279776	0.00616263	0.00311644	0.00308018	0.0036554	0.00259849	0.0319795	0.00120998
Bacteria	Candidate_division_JS1	Candidate_division_JS1_unclassified	Candidate_division_JS1_unclassified	Candidate_division_JS1_unclassified	0.00568932	0.0127817	0.00244443	0.00164856	0.00270209	0.00626385	0.00319974	0.00897719	0.010791	0.00250627	0.0101227	0.00987204	0.00924937	0.00245586	0.00529282	0.00329736	0.00380781	0.00236094	0.00327269	0.00141231	0.003772	0.000799488	0.000172855
Bacteria	Actinobacteria	Actinobacteria	Micrococcales	Demequinaceae	0.00548636	0.00337608	0.000739014	0.000571071	0.00119634	0.00295245	0.00534938	0.00110375	0.0032635	0.0379336	0.00385628	0.0047322	0.00647628	0.000132749	0.00158097	0.00159872	0.00155318	0.001511	0.000577534	0.000996926	0.000922045	0.000239846	0.000518565
Bacteria	Proteobacteria	Gammaproteobacteria	Thiotrichales	Piscirickettsiaceae	0.00546569	0.0116383	0.00947075	0.00239204	0.00721932	0.00408317	0.00274264	0.00294334	0.00063126	0.000562153	0.000791916	0.00170146	0.00294533	0.0154653	0.0162909	0.0329736	0.0188386	0.0152045	0.00914429	0.0125447	0.0115675	0.00367765	0.00293853
Bacteria	Firmicutes	Firmicutes_unclassified	Firmicutes_unclassified	Firmicutes_unclassified	0.00501938	0.00526367	0.00295606	0.00212266	0.0022483	0.00288963	0.00306385	0.0049301	0.00694387	0.00921697	0.0172156	0.00604374	0.00900823	0.000597372	0.00412428	0.00189848	0.00320657	0.00387194	0.00105881	0.00132923	0.00251467	0.00127918	0.00145198
Bacteria	Candidate_division_OD1	Candidate_division_OD1_unclassified	Candidate_division_OD1_unclassified	Candidate_division_OD1_unclassified	0.00476381	0.00346237	0.000534364	0.000861995	0.0013201	0.00758303	0.0114277	0.00456218	0.00525256	0.0119809	0.00323652	0.00627415	0.00232526	0.00172574	0.00515535	0.00239808	0.00395811	0.00453301	0.00182886	0.00240924	0.00461023	0.0107931	0.0010717
Bacteria	Spirochaetae	Spirochaetes	Spirochaetales	Spirochaetaceae	0.00472622	0.00422819	0.00507077	0.00538747	0.00229987	0.00715228	0.0107729	0.00316409	0.00538358	0.00470803	0.00375299	0.00393464	0.0045644	0.00185849	0.00137476	0.00219824	0.00170349	0.00207763	0.000962557	0.00166154	0.00192791	0.000799488	0.000311139
Bacteria	Proteobacteria	Gammaproteobacteria	Methylococcales	Methylococcaceae	0.00448474	0.026437	0.00104599	0.00126067	0.000835379	0.00104996	0.00190255	0.000588668	0.000917114	0.00151079	0.00148054	0.00395236	0.00583899	0.00219036	0.00749244	0.0277778	0.007315	0.00736613	0.00288767	0.00523386	0.00561609	0.00199872	0.00241997
Bacteria	Proteobacteria	Deltaproteobacteria	Desulfarculales	Desulfarculaceae	0.00426018	0.00630993	0.00211472	0.00155159	0.00158825	0.00551004	0.00397806	0.00610743	0.00524065	0.00261167	0.00530239	0.00678813	0.00647628	0.00232311	0.00907341	0.00899281	0.00971993	0.00198319	0.00279141	0.00506771	0.00469405	0.00447713	0.00145198
Bacteria	Actinobacteria	OPB41	OPB41_unclassified	OPB41_unclassified	0.00407413	0.0175384	0.00138707	0.00116369	0.0017017	0.00297039	0.0021867	0.00684327	0.00490716	0.0015225	0.00349476	0.00604374	0.00353095	0.000265498	0.00694254	0.00459632	0.00465955	0.00415526	0.00211762	0.00207693	0.00310142	0.00135913	0.00117541
Bacteria	Candidate_division_OP11	Candidate_division_OP11_unclassified	Candidate_division_OP11_unclassified	Candidate_division_OP11_unclassified	0.00331963	0.00116491	0.000125064	0.000150849	0.000742559	0.0069728	0.0135032	0.00235467	0.00184614	0.00631251	0.00153218	0.00148878	0.000465052	0.000530997	0.00391806	0.00279776	0.00526078	0.00481632	0.00182886	0.00141231	0.00511316	0.0116725	0.00138284
Archaea	Thaumarchaeota	Miscellaneous_Crenarchaeotic_Group	Miscellaneous_Crenarchaeotic_Group_unclassified	Miscellaneous_Crenarchaeotic_Group_unclassified	0.00326607	0.00981545	0.00164857	0.000678821	0.00167076	0.0102573	0.00158134	0.00412068	0.00254886	0.000854941	0.00225524	0.00246358	0.00310035	0.00165937	0.000824856	0.000799361	0.00160329	0.000472188	9.62557e-05	0.000913849	0.00167645	0.000959386	0.000207426
Bacteria	Proteobacteria	Gammaproteobacteria	Methylococcales	Methylococcales_unclassified	0.00311949	0.00693553	0.00545734	0.00233816	0.00291867	0.000744842	0.00046946	0.00206034	0.00020248	0.000199096	0.000395958	0.000230407	0.00196355	0.0108854	0.0153973	0.0117906	0.00836715	0.0179431	0.00750794	0.00689541	0.0233864	0.00159898	0.00141741
Bacteria	Proteobacteria	Alphaproteobacteria	Alphaproteobacteria_unclassified	Alphaproteobacteria_unclassified	0.00297573	0.00502637	0.00687852	0.00238126	0.00175326	0.00170506	0.00253262	0.00353201	0.00110768	0.00114773	0.00185928	0.00143561	0.00222192	0.0126112	0.0048804	0.00769384	0.0054612	0.00500519	0.00115507	0.00573233	0.0101425	0.000959386	0.00134827
Bacteria	Bacteroidetes	BD2-2	BD2-2_unclassified	BD2-2_unclassified	0.00289211	0.00201702	0.00160309	0.0149125	0.00214517	0.0008974	0.00780787	0.000735835	0.00203671	0.000409903	0.000361527	0.000265854	0.000465052	0.000929245	0.00137476	0.000899281	0.00155318	0.00160544	0.000481278	0.000332309	0.00167645	0.00167893	0.000207426
Bacteria	Proteobacteria	Gammaproteobacteria	Methylococcales	IheB2-23	0.00282164	0.00605106	0.00512762	0.00204724	0.0024752	0.000556388	0.000543586	0.00139809	0.000297764	0.000105404	0.00030988	0.000283577	0.00186021	0.0118811	0.0147099	0.00669464	0.00856756	0.0157711	0.00827799	0.00814156	0.0199497	0.00111928	0.000898845
Archaea	Euryarchaeota	Methanomicrobia	Methanosarcinales	Methanosaetaceae	0.00256795	0.00147771	0.000352453	0.00112059	0.000412533	0.000439726	0.00700484	0.000662252	0.0112793	0.00368913	0.0027717	0.00163057	0.00134348	0	0.00151224	0.000899281	0.00100205	9.44376e-05	0.0123207	0.000747695	0.000838223	0	0.000138284
Archaea	Thaumarchaeota	Group_C3	Group_C3_unclassified	Group_C3_unclassified	0.00251721	0.00459492	0.00171679	0.000624946	0.000763186	0.00282681	0.00450929	0.00470935	0.00559797	0.00133511	0.00363248	0.00343838	0.00248028	0.000796495	0.000206214	0.0004996	0.00160329	0.00141656	0.000288767	0.00124616	0.000419111	0.000239846	0
Archaea	Euryarchaeota	Methanomicrobia	ANME-1	ANME-1a	0.00244016	0.00532839	0.000932295	0.000366348	0.000505353	0.00140892	0.000630065	0.00235467	0.00362081	0.000608999	0.00392515	0.00478537	0.013831	6.63746e-05	0.000137476	0.00019984	0.000951952	0.000472188	0.000385023	0.000166154	8.38223e-05	0.000239846	6.91419e-05
Bacteria	Proteobacteria	Proteobacteria_Incertae_Sedis	Unknown_Order	Unknown_Family	0.00241761	0.000744248	0.000920925	0.000905094	0.0103649	0.00232427	0.00107482	0.00478293	0.000524065	0.000421615	0.00061976	0.00173691	0.00804368	0.000730121	0.00213088	0.00339728	0.00255524	0.00179431	0.00125132	0.00440309	0.00142498	0.000479693	0.000241997
Archaea	Archaea_unclassified	Archaea_unclassified	Archaea_unclassified	Archaea_unclassified	0.00218083	0.00328979	0.000557103	0.000150849	0.000660052	0.0043165	0.00475637	0.00272259	0.0033826	0.00367742	0.00242739	0.00239268	0.00105067	0.00179211	0.000206214	0.00039968	0.000300616	9.44376e-05	9.62557e-05	0.000332309	8.38223e-05	0.000239846	3.4571e-05
Bacteria	Bacteroidetes	Bacteroidia	Bacteroidales	Marinilabiaceae	0.0020662	0.000204938	0.000682167	0.000657271	0.00126854	0.00548312	0.00196432	7.35835e-05	0.000702724	0.0104467	0.000258233	0.000531707	0.00204967	0.000265498	0.000274952	0.00109912	0.000501027	0.000283313	0.00115507	0.000415386	8.38223e-05	0	0
Bacteria	Proteobacteria	Deltaproteobacteria	Syntrophobacterales	Syntrophaceae	0.00178243	0.00423898	0.000659428	0.000463322	0.000525979	0.00168711	0.00119836	0.00389993	0.00209626	0.000784672	0.0012223	0.00306618	0.00241138	0.000663746	0.00391806	0.00239808	0.00175359	0.0022665	0.0145346	0.00191078	0.00209556	0.000639591	0.00103713
Bacteria	Firmicutes	Clostridia	Halanaerobiales	Halobacteroidaceae	0.00172794	0.00053931	0.000227389	8.61995e-05	0.000371279	0.00565362	0.000716545	0.00419426	0.000524065	0.00838545	0.000378742	0.00113431	0.00218747	6.63746e-05	0	0	0.000100205	0.000188875	0	0	0	0.000159898	0
Bacteria	Firmicutes	Clostridia	Clostridiales	Clostridiaceae_4	0.00154096	0.000636386	0.000284236	0.000140074	0.000495039	0.00457674	0.00079067	0.00183959	0.000464512	0.00796383	0.000860778	0.000868456	0.00115402	6.63746e-05	0.000137476	0	0	0.000566626	0	0	0.000167645	0	0
Bacteria	Firmicutes	Clostridia	Clostridiales	Peptococcaceae	0.0014921	0.00116491	0.00021602	0.000280148	0.00018564	0.000771764	0.00143309	0.00264901	0.00368037	0.00231888	0.00392515	0.00218	0.00137793	0.000199124	6.8738e-05	0.00059952	0.000701438	0.0139768	0	0.00058154	0.00461023	7.99488e-05	0.000207426
Bacteria	Firmicutes	Clostridia	Clostridiales	Eubacteriaceae	0.0012976	0.000701103	0.00168268	0.000635721	0.00177389	0.000296142	0.000988338	0.000441501	0.00189378	0.00158106	0.00618038	0.00132927	0.000964553	0	0	0.00059952	0.000651335	0.00037775	9.62557e-05	0.000415386	0.000419111	0	0
Bacteria	Proteobacteria	Betaproteobacteria	Burkholderiales	Burkholderiaceae	0.00127411	0.00039909	3.41084e-05	2.15499e-05	8.25065e-05	1.7948e-05	2.47084e-05	0	5.95529e-05	0.00015225	6.88622e-05	1.77236e-05	0.000137793	6.63746e-05	0.0206901	0.00369704	0.00405832	0.0137879	0.00981808	0.00224308	0.0269908	0.00191877	0.00795132
Bacteria	Proteobacteria	Zetaproteobacteria	Mariprofundales	Mariprofundaceae	0.00119988	0.00523131	0.000329714	0.000226274	0.00018564	0.000206402	0.000135896	0.000367918	0.00020248	0.000140538	0.000206587	0.000673496	0.00091288	0.000199124	0.000206214	0.00069944	0.000601233	0.000472188	0.000962557	0.0248401	0.000251467	0.000239846	0.00719076
Archaea	Euryarchaeota	Methanomicrobia	Methanomicrobiales	Methanomicrobiaceae	0.001198	0.000517738	0.000284236	0.00147617	0.000660052	7.1792e-05	0.00534938	0.000220751	0.00170321	0.00276392	0.00134281	0.000797561	0.000361707	0.000199124	0.00034369	0.000999201	5.01027e-05	0	0.000962557	0.000166154	0	0	0.000103713
Bacteria	BHI80-139	BHI80-139_unclassified	BHI80-139_unclassified	BHI80-139_unclassified	0.00117075	0.00361338	0.000477517	0.000377123	0.000618799	0.00259349	0.000667128	0.00191317	0.00107195	0.000316211	0.00123952	0.00170146	0.000757863	0.000530997	0.000412428	0.00119904	0.000601233	0.00037775	0.000192511	0.000332309	0.00192791	0.000159898	0.000103713
Bacteria	Proteobacteria	Deltaproteobacteria	Sva0485	Sva0485_unclassified	0.00116041	0.00311721	0.000670798	0.000366348	0.000587859	0.00255759	0.00055594	0.00183959	0.00126252	0.000222519	0.00111901	0.00170146	0.00187743	0.000597372	0.000274952	0.00029976	0.000450924	0.000661063	9.62557e-05	0.000415386	0.000251467	7.99488e-05	0.000138284
Bacteria	Proteobacteria	Alphaproteobacteria	Rhodospirillales	Rhodospirillales_unclassified	0.00113411	0.000647172	0.00333125	0.00124989	0.00141292	0.000933296	0.000420043	0.00161884	0.00083374	0.000433326	0.00118787	0.000460813	0.000775087	0.00398248	0.000412428	0.000799361	0.00165339	0.00037775	0.000770045	0.000747695	0.00167645	0.000239846	0.00148655
Archaea	Euryarchaeota	Methanomicrobia	Methanosarcinales	Methanosarcinales_unclassified	0.00113317	0.00472436	0.000579842	0.000204724	0.000237206	0.000744842	0.00127248	0.001766	0.000929025	0.000491884	0.000826347	0.000673496	0.00196355	0.000132749	0.00192466	0.000899281	0.00160329	0.00103881	0.000962557	0.000996926	0.00167645	0.000879437	0.00034571
Bacteria	Proteobacteria	Deltaproteobacteria	Desulfuromonadales	Geobacteraceae	0.00107773	0.00193073	0.00021602	0.000118524	0.000226893	0.000349986	0.00815379	0.000515085	0.000357317	0.000292788	0.000585329	0.00024813	0.00070619	0.000530997	0.00034369	0.00059952	0.000601233	0.00160544	0.00067379	0.000415386	0.000167645	0.000319795	0
Bacteria	Chlorobi	Ignavibacteria	Ignavibacteriales	Ignavibacteriales_unclassified	0.00107773	0.00143457	0.000659428	0.00293078	0.000453786	0.000385882	0.00160605	0.000662252	0.00138163	0.000257653	0.000533682	0.000425366	0.000378931	0.000464622	0.00164971	0.00129896	0.000951952	0.00132213	0.00163635	0.00058154	0.00176027	0.0067157	0.00127913
Bacteria	Actinobacteria	Acidimicrobiia	Acidimicrobiales	OM1_clade	0.00104108	0.00120806	0.000159172	0.000129299	0.000134073	0.000296142	0.000296501	0.000588668	0.000250122	0.000222519	0.000103293	0.000319024	0.0004995	0.0112837	0.00481166	0.00439648	0.00450924	0.00424969	0.00154009	0.0039877	0.0110645	0.00183882	0.00556593
Bacteria	Chloroflexi	Dehalococcoidia	Napoli-4B-65	Napoli-4B-65_unclassified	0.00101384	0.00369967	0.000807231	0.000420222	0.000794126	0.00284476	0.000543586	0.00139809	0.000524065	0.00023423	0.000378742	0.000762114	0.000585621	0	6.8738e-05	0	5.01027e-05	0	9.62557e-05	0	0	0.000239846	0
Bacteria	Chloroflexi	Dehalococcoidia	FW22	FW22_unclassified	0.00100256	0.00185523	0.000386561	0.000107749	0.000453786	0.00156148	0.00100069	0.00294334	0.000845651	0.000714403	0.0015494	0.00271171	0.00175686	0	0.000206214	0.00029976	0.00100205	9.44376e-05	9.62557e-05	0.000332309	8.38223e-05	0	6.91419e-05
Bacteria	Proteobacteria	Epsilonproteobacteria	Campylobacterales	Campylobacteraceae	0.000992225	0.00200623	0.000261497	0.000732695	0.00464099	0.000152558	0.000123542	0	0.000250122	0.000222519	0.00103293	0.000194959	0.000223914	0.00252224	0.00034369	0.00269784	5.01027e-05	0.000283313	0.00423525	0.00224308	0.000419111	0.00223857	0
Archaea	Euryarchaeota	Euryarchaeota_unclassified	Euryarchaeota_unclassified	Euryarchaeota_unclassified	0.000985648	0.00139142	0.0004093	0.00110982	0.0001547	0.000843556	0.000852441	0.00213392	0.00272752	0.000222519	0.00108458	0.00109886	0.00168797	0.00152662	0.000206214	0.00109912	0.00055113	0.00188875	0.000288767	0.00116308	0.000670578	0.000239846	0.000241997
Bacteria	Bacteroidetes	Bacteroidetes_unclassified	Bacteroidetes_unclassified	Bacteroidetes_unclassified	0.000969674	0.000765821	0.000602581	0.00150849	0.00115509	0.00225247	0.00087715	0.000367918	0.000524065	0.000702691	0.000499251	0.000478537	0.000292811	0.00630559	0	0.00029976	0.000450924	0.000283313	0.00163635	0.000415386	0.000167645	0.000959386	0.000207426
Archaea	Euryarchaeota	Methanomicrobia	Methanosarcinales	Methermicoccaceae	0.000946184	0.00359181	0.000739014	0.000172399	0.000103133	0.000520492	0.000407689	0.00397351	0.00125061	0.000573865	0.00175599	0.00106341	0.00167074	6.63746e-05	0	0.00019984	0.000801643	0.00037775	0	0	0.000167645	0	0
Bacteria	Proteobacteria	Deltaproteobacteria	DTB120	DTB120_unclassified	0.000939607	0.00235139	0.000193281	0.000129299	6.18799e-05	8.0766e-05	0.000210022	7.35835e-05	0.000119106	0.00015225	0.000189371	0.000177236	0.000430604	0	0	0.00039968	0.000250514	0.00037775	9.62557e-05	0.00299078	0.0145013	0.000239846	0.0146927
Archaea	Euryarchaeota	Methanococci	Methanococcales	Methanococcaceae	0.000903902	0	1.13695e-05	4.30997e-05	0	0	0	0	1.19106e-05	0	0	0	0	6.63746e-05	0.024127	0.0603517	0	0	0	0	0	0	0
Bacteria	Proteobacteria	Epsilonproteobacteria	Campylobacterales	Helicobacteraceae	0.000896385	0	0	1.07749e-05	0	0	0	0	0	0	0	0	0	0.0576132	0.000618642	0.00539568	0	0.00113325	0.000385023	0.000166154	0	0.000239846	3.4571e-05
Bacteria	Planctomycetes	Phycisphaerae	Phycisphaerae_unclassified	Phycisphaerae_unclassified	0.000895445	0.000183366	3.41084e-05	0.000312473	0.000165013	0.000789712	0.00550998	0.000147167	0.00252504	0.00015225	0.00015494	0.000336748	3.44483e-05	0.00119474	0.00103107	0.0004996	0.00120247	0	0.000770045	0.00166154	0.000251467	0.000319795	0
Bacteria	Acidobacteria	Acidobacteria	Subgroup_21	Subgroup_21_unclassified	0.000854103	0.000970759	0.0004093	0.000592621	0.000680679	0.00104098	0.0016184	0.000147167	0.00178659	0.000269365	0.000550898	0.000584878	0.000568397	0.00152662	0.00130602	0.00159872	0.000851746	0.00141656	0.00067379	0.000830772	0.00167645	0.000879437	0.000138284
Archaea	Thaumarchaeota	Marine_Benthic_Group_B	Marine_Benthic_Group_B_unclassified	Marine_Benthic_Group_B_unclassified	0.000801485	0.000949186	5.68473e-05	0.000441772	0.000195953	0.000978166	0.00395335	0.000662252	0.00115533	0.000398192	0.00111901	0.000531707	0.000344483	0.000730121	6.8738e-05	9.99201e-05	0	0	0	0.000166154	0	7.99488e-05	0
Archaea	Euryarchaeota	Thermoplasmata	Thermoplasmata_unclassified	Thermoplasmata_unclassified	0.000771417	0.000453021	4.54778e-05	5.38747e-05	0.00012376	0.00324859	0.000914212	7.35835e-05	5.95529e-05	8.19807e-05	3.44311e-05	0.000177236	0.000223914	0.000331873	0.000137476	0.0004996	0.000601233	0.0205874	0	0.000498463	0.00276614	0.000159898	3.4571e-05
Bacteria	Bacteroidetes	Flavobacteriia	Flavobacteriales	Flavobacteriaceae	0.000760142	0.000701103	4.54778e-05	0.00214421	0.000422846	0.000188454	0.000111188	0.000220751	0.000535976	4.68461e-05	6.88622e-05	0.000265854	0.000137793	0.0122129	0.000481166	0.0104916	0.00105216	0.001511	0.000962557	0.000166154	0.00259849	0.000959386	0.000103713
Bacteria	Chloroflexi	Dehalococcoidia	GIF9	GIF9_unclassified	0.000721618	0.000474593	0.000170542	7.54245e-05	0.00027846	0.00453187	0.000185313	0.000662252	0.000464512	0.000105404	0.000499251	0.000301301	0.000671742	0.000199124	0	0	5.01027e-05	0.000283313	9.62557e-05	0.000166154	0.000167645	7.99488e-05	0
Bacteria	Proteobacteria	Gammaproteobacteria	Vibrionales	Vibrionaceae	0.000688732	0.000668745	7.95862e-05	3.23248e-05	0.000175326	0	2.47084e-05	0	1.19106e-05	1.17115e-05	0	0.000159512	1.72242e-05	0.00272136	0.00123728	0.00119904	0.00125257	0.000944376	0.0482241	0.00058154	0.000419111	0.000239846	0.000276568
Bacteria	Firmicutes	Clostridia	Clostridiales	Ruminococcaceae	0.000650208	0.000409876	0.000272867	0.000377123	0.000443473	9.8714e-05	0.000370627	0.000220751	0.00165557	0.000679268	0.00184206	0.000708943	0.000482276	0.000331873	0.0019934	0.000999201	0.00110226	0.000566626	0.000481278	0.0018277	0.00167645	0.00119923	6.91419e-05
Bacteria	Firmicutes	Clostridia	Clostridiales	Syntrophomonadaceae	0.000634235	0.000506952	1.13695e-05	0.000409447	9.28199e-05	5.3844e-05	0.000111188	0.000147167	0.0045022	0.000245942	0.000654191	0.00101024	0.000241138	6.63746e-05	0.000549904	0.00019984	0.000250514	0	0.00298393	8.30772e-05	0.000502934	7.99488e-05	0
Bacteria	Nitrospirae	Nitrospira	Nitrospirales	Unknown_Family	0.000614503	0.00248083	0.000500256	0.000269373	0.000381593	0.000888426	0.000296501	0.00125092	0.000464512	9.36922e-05	0.000516467	0.00113431	0.000465052	0	0.000206214	0	0.000100205	0	0	0.000249232	0	0.000159898	0
Bacteria	Proteobacteria	Deltaproteobacteria	43F-1404R	43F-1404R_unclassified	0.000553428	0.00175815	0.000181911	6.46496e-05	8.25065e-05	0.000233324	0.000593003	0.000515085	0.000178659	9.36922e-05	0.000206587	0.000460813	0.000292811	0.000663746	0.0025433	0.00239808	0.00240493	0.001511	0.000577534	0.00224308	0.0022632	0.000799488	0.00110627
Bacteria	Chloroflexi	Dehalococcoidia	GIF3	GIF3_unclassified	0.000547791	0.00134828	0.000295606	0.000204724	0.000330026	0.00131918	0.000333564	0.00117734	0.000464512	0.00015225	0.000482036	0.000992521	0.000826759	6.63746e-05	0	0.00019984	5.01027e-05	0	0	8.30772e-05	0	0.000159898	0
Bacteria	TA06	TA06_unclassified	TA06_unclassified	TA06_unclassified	0.000528999	0.000593241	4.54778e-05	0.000150849	4.12533e-05	0.00109483	0.00195197	0.000147167	0.00117915	0.000199096	0.000206587	0.000212683	0.000223914	0.00212399	0.000756118	9.99201e-05	5.01027e-05	9.44376e-05	9.62557e-05	0	0	7.99488e-05	0.000103713
Bacteria	Proteobacteria	Alphaproteobacteria	Rickettsiales	TK34	0.000528059	0.00277206	0.000375192	9.69744e-05	8.25065e-05	0.000305116	0.000407689	0.000294334	0.000166748	0.000269365	0.000241018	0.000283577	0.00062007	0.00165937	0.00068738	0.00039968	0	0.00037775	0	0.00058154	0.000670578	0	0.000795132
Bacteria	Proteobacteria	Betaproteobacteria	Burkholderiales	Burkholderiales_unclassified	0.000520542	0.000140221	5.68473e-05	0.000711146	4.12533e-05	8.974e-06	3.70627e-05	7.35835e-05	0.000535976	5.85576e-05	3.44311e-05	1.77236e-05	0.000155017	0.000199124	0.00673632	0.000899281	0.00105216	0.00443857	0.00317644	0.000830772	0.00637049	0.000399744	0.00335338
Bacteria	Actinobacteria	Actinobacteria_unclassified	Actinobacteria_unclassified	Actinobacteria_unclassified	0.000510206	0.0003128	0.000136433	0.000301698	0.0003094	0.000610232	0.000284147	7.35835e-05	0.000786098	0.000339634	0.0007747	0.000638049	0.000482276	0.000132749	0.000481166	0.00059952	0.000751541	0.000472188	0.000288767	0.000830772	0.00611903	0.000239846	0.000829703
Bacteria	Proteobacteria	Gammaproteobacteria	Oceanospirillales	Oceanospirillaceae	0.000498931	1.07862e-05	2.27389e-05	1.07749e-05	4.12533e-05	8.974e-06	2.47084e-05	0.000220751	1.19106e-05	1.17115e-05	0	0	0	0.0319926	0	0.00129896	0.000300616	0.00132213	0	0	0	0	0
Bacteria	Firmicutes	Clostridia	Clostridia_unclassified	Clostridia_unclassified	0.000485777	0.000258869	7.95862e-05	7.54245e-05	7.21932e-05	0.000296142	0.000148251	0.00183959	0.000285854	0.00204952	0.00173877	0.000620325	0.000861208	0	0	9.99201e-05	0.000100205	0.000849939	0	0.000166154	0.000251467	0	0
Archaea	Euryarchaeota	Halobacteria	Halobacteriales	Deep_Sea_Hydrothermal_Vent_Gp_6 (DHVEG-6)	0.000483897	0.00071189	7.95862e-05	7.54245e-05	2.06266e-05	0.000296142	0.00198903	0.000147167	0.00212008	5.85576e-05	0.000172156	0.000194959	6.88966e-05	0.00086287	0	9.99201e-05	0.000450924	0.000283313	0	0.000166154	0	7.99488e-05	0
Bacteria	Proteobacteria	Deltaproteobacteria	Desulfovibrionales	Desulfovibrionaceae	0.00045383	0.00022651	0.000261497	0.000657271	0.003094	0.000188454	6.17711e-05	7.35835e-05	3.57317e-05	7.02691e-05	0.000103293	0.000106341	0.000241138	0.000132749	0	0.00019984	0.000250514	0	0.000192511	0.000249232	0.000167645	0	0
Bacteria	Proteobacteria	Deltaproteobacteria	Desulfuromonadales	MA-28-I98C	0.000451011	0.000334372	0.000534364	0.000334023	0.0003094	0.000376908	0.000728899	0.000809419	0.00083374	0.000105404	0.00111901	0.000708943	0.000310035	0.000132749	6.8738e-05	0.00019984	0.000250514	0.00037775	0	0.000166154	0.000754401	0.000159898	0
Bacteria	WCHB1-60	WCHB1-60_unclassified	WCHB1-60_unclassified	WCHB1-60_unclassified	0.000440676	0.000161793	1.13695e-05	0.000818895	9.28199e-05	0.000125636	0.000951275	7.35835e-05	0.00285854	5.85576e-05	6.88622e-05	0.000230407	5.16725e-05	0.000199124	0.000206214	0.00019984	0	0	0.000192511	8.30772e-05	0	0	0
Archaea	Euryarchaeota	Halobacteria	Halobacteriales	Halobacteriaceae	0.000420004	0.00160714	0.000113695	4.30997e-05	8.25065e-05	5.3844e-05	0.000271793	0.000441501	0.000131016	5.85576e-05	0.000223802	0.000141789	0.000292811	0.00165937	0.000756118	0.00169864	0.00235483	0.000944376	0.000866301	0.00149539	0.00234702	0.000399744	0.000622278
Bacteria	Spirochaetae	Spirochaetes	Spirochaetales	PL-11B10	0.000399333	0	0	0	0	0	0	0	0	0	0	0	0	0	6.8738e-05	9.99201e-05	0	0	0.0112619	0	0	0.0244643	0
Bacteria	Candidate_division_BRC1	Candidate_division_BRC1_unclassified	Candidate_division_BRC1_unclassified	Candidate_division_BRC1_unclassified	0.000395574	0.000237297	4.54778e-05	0.000107749	9.28199e-05	0.000323064	0.00170488	0.000147167	0.00121488	9.36922e-05	6.88622e-05	0.000106341	1.72242e-05	0.00086287	6.8738e-05	0	0.000250514	0.000188875	0	0.000166154	0.00125733	0.0032779	0
Archaea	Euryarchaeota	Methanobacteria	Methanobacteriales	Methanobacteriaceae	0.000391816	0.0003128	0.000375192	0.000689596	0.000402219	0.000161532	0.0013219	0.000515085	0.000178659	0.000491884	0.000103293	0.000265854	0.000223914	0.000132749	0.000824856	0	0.000300616	9.44376e-05	0.000288767	0.000332309	0	7.99488e-05	0
Bacteria	Chloroflexi	Dehalococcoidia	Sh765B-AG-111	Sh765B-AG-111_unclassified	0.000388058	0.000657959	0.000125064	0.000118524	9.28199e-05	0.00184864	0.00023473	7.35835e-05	0.00021439	8.19807e-05	0.00046482	0.000301301	0.000344483	6.63746e-05	0	0	0.000100205	9.44376e-05	0	8.30772e-05	0	7.99488e-05	0
Bacteria	Planctomycetes	Planctomycetacia	Planctomycetales	Planctomycetaceae	0.000379601	0.000647172	1.13695e-05	7.54245e-05	2.06266e-05	0.000170506	6.17711e-05	7.35835e-05	0.000357317	2.3423e-05	8.60778e-05	0.000159512	0.000258362	0.0128103	0.000549904	0.00159872	0.000851746	0	0.000288767	0	0.000670578	0.000239846	0
Archaea	Euryarchaeota	Thermoplasmata	Marine_Benthic_Group_E	Marine_Benthic_Group_E_unclassified	0.000373024	0.000560883	1.13695e-05	1.07749e-05	0	0.000529466	0.00296501	0	5.95529e-05	5.85576e-05	0	5.31707e-05	0.000189466	0.000265498	0	0.00019984	0	0.00103881	0	0	0.000251467	0	0
Bacteria	Planctomycetes	Phycisphaerae	062DZ93_hypersaline_microbial_mat_group	062DZ93_hypersaline_microbial_mat_group_unclassified	0.000369265	0.000258869	0.000261497	0.000915869	0.00018564	0.00013461	0.000630065	0.000220751	0.000881383	0.00038648	0.000292664	0.000301301	0.000103345	0	0.000274952	0.00019984	0.000100205	0	0.000770045	0.000415386	0.000335289	7.99488e-05	3.4571e-05
Bacteria	Chlamydiae	Chlamydiae	Chlamydiales	Chlamydiales_unclassified	0.000353292	0.000118648	4.54778e-05	0.000107749	2.06266e-05	6.2818e-05	0.000667128	0.000147167	0.00229874	4.68461e-05	1.72156e-05	0.000141789	5.16725e-05	0.000132749	0.00068738	0.00109912	0.000901849	0.000283313	9.62557e-05	0.000664617	0.000922045	0.000159898	0.000380281
Bacteria	Bacteroidetes	Cytophagia	Cytophagales	Flammeovirgaceae	0.000350473	5.3931e-05	4.54778e-05	9.69744e-05	0.000175326	0.000951244	0.00169253	0.000367918	0.000131016	0.000187384	5.16467e-05	0.000230407	0.000189466	0.00219036	0	9.99201e-05	0	9.44376e-05	0	8.30772e-05	0	0	0
Bacteria	Deinococcus-Thermus	Deinococci	KD3-62	KD3-62_unclassified	0.000348594	0.00140221	0.000181911	0.000215499	0.000195953	0.000484596	0.00023473	0.000662252	0.000512155	4.68461e-05	0.000258233	0.000194959	0.000223914	0.000132749	0.000206214	0.00039968	0.000150308	0.000188875	0	8.30772e-05	8.38223e-05	0.000159898	0
Bacteria	Gemmatimonadetes	Gemmatimonadetes	Gemmatimonadetes_unclassified	Gemmatimonadetes_unclassified	0.000346715	0.0010139	0.000193281	8.61995e-05	6.18799e-05	0.000332038	0.000382981	0.000367918	8.3374e-05	0.000679268	0.000189371	0.000265854	0.000688966	0.000132749	0.00068738	0.00069944	0.000350719	0.000283313	9.62557e-05	0.000249232	0	7.99488e-05	0.000207426
Bacteria	Elusimicrobia	Elusimicrobia	Rs-M47	Rs-M47_unclassified	0.000344836	0.000129434	0.00020465	0.000398673	0.000299086	0.000287168	0.000358272	0.00125092	0.000107195	0.000316211	0.000636976	0.000549431	0.000465052	6.63746e-05	0.000274952	0.00019984	0.00150308	0	0	8.30772e-05	0	0.00191877	0
Bacteria	Firmicutes	Clostridia	Clostridiales	Family_XII	0.000344836	0.000204938	0.000181911	0.000366348	0.000319713	4.487e-05	0.000135896	0	0.00106004	4.68461e-05	0.000413173	0.000301301	0.000120569	0.000265498	0	0.00059952	0.000501027	0.00141656	0.00625662	0.000249232	0.000335289	0.000239846	0
Bacteria	Proteobacteria	Betaproteobacteria	Burkholderiales	Comamonadaceae	0.000343896	0.000334372	5.68473e-05	4.30997e-05	8.25065e-05	1.7948e-05	0	0.000147167	7.14635e-05	0.000105404	0.000120509	5.31707e-05	0.000292811	6.63746e-05	0.00481166	0.00039968	0.000601233	0.00349419	0.00144383	0.000664617	0.00435876	0.000639591	0.00224711
Bacteria	Proteobacteria	Deltaproteobacteria	Myxococcales	Phaselicystidaceae	0.000341077	0	0.000147803	4.30997e-05	0.000237206	0.00113072	4.94169e-05	0	4.76423e-05	3.51346e-05	3.44311e-05	1.77236e-05	3.44483e-05	0.000132749	0.000824856	0.00209832	0.00290596	0.000566626	0	0.00382155	0.000838223	0.000159898	0.000829703
Archaea	Euryarchaeota	Thermoplasmata	South_African_Goldmine_Gp (SAGMEG)	South_African_Goldmine_Gp (SAGMEG)_unclassified	0.000331681	0.000701103	0.000113695	0.000107749	9.28199e-05	0.0011397	7.41253e-05	0.000662252	0.000345407	8.19807e-05	0.000636976	0.000425366	0.000292811	6.63746e-05	0	0.00019984	0	0	0	0	0	0	0
Bacteria	Proteobacteria	Deltaproteobacteria	Syntrophobacterales	Syntrophobacteraceae	0.000326044	0.0003128	6.82167e-05	6.46496e-05	0.000195953	0.000260246	0.000840087	0.000220751	0.000119106	0.000491884	1.72156e-05	0.000265854	0.000155017	0.000597372	0.0014435	0.00159872	0.00110226	0.000944376	0.000385023	0.000498463	0.000922045	0.000319795	0.000241997
Bacteria	Candidate_division_WS3	Unknown_Class	Unknown_Order	Unknown_Family	0.000312889	0.00071189	0.000125064	0.000172399	0.000165013	0.000242298	0.000753607	0.000515085	0.00061935	0.000128827	0.000189371	0.000177236	0.000137793	0.000132749	0.000549904	0.00039968	0.000350719	0.000188875	0.000385023	0.000249232	0.000251467	0.000319795	0
Bacteria	Proteobacteria	Gammaproteobacteria	Order_Incertae_Sedis	Family_Incertae_Sedis	0.000305372	0.00145614	6.82167e-05	8.61995e-05	3.094e-05	3.5896e-05	0.000259439	0	4.76423e-05	7.02691e-05	0.000120509	0.000106341	0.000189466	0.00404885	0.000481166	0.00119904	0.000851746	0.000472188	0.000385023	0.000166154	0.000419111	7.99488e-05	0
Bacteria	Proteobacteria	Deltaproteobacteria	Sh765B-TzT-29	Sh765B-TzT-29_unclassified	0.000300674	0.000873683	3.41084e-05	3.23248e-05	1.03133e-05	6.2818e-05	0.000358272	7.35835e-05	2.38212e-05	3.51346e-05	0.000103293	5.31707e-05	0.000172242	0.00736758	0.000481166	0.00039968	0.000801643	9.44376e-05	0	0.000996926	0.00134116	7.99488e-05	0.000103713
Bacteria	Gemmatimonadetes	Gemmatimonadetes	BD2-11_terrestrial_group	BD2-11_terrestrial_group_unclassified	0.00028564	0.00053931	7.95862e-05	1.07749e-05	3.094e-05	0.000116662	0.00079067	0.000147167	7.14635e-05	0.000140538	6.88622e-05	7.08943e-05	0.000292811	0.00477897	0.000206214	0.00029976	0.000250514	0.000849939	0.000288767	0.000415386	0.00108969	0.000479693	6.91419e-05
Archaea	Thaumarchaeota	Marine_Group_I	Unknown_Order	Unknown_Family	0.000284701	0.000334372	2.27389e-05	1.07749e-05	0	8.974e-06	1.23542e-05	7.35835e-05	1.19106e-05	2.3423e-05	0.000120509	0	8.61208e-05	0.0162618	0	0.00039968	5.01027e-05	9.44376e-05	0	0	0	0	0
Bacteria	Proteobacteria	Deltaproteobacteria	Desulfobacterales	Nitrospinaceae	0.000284701	0.0018013	5.68473e-05	3.23248e-05	2.06266e-05	0.00013461	0.000148251	0.000220751	0.000131016	9.36922e-05	5.16467e-05	8.86179e-05	0.000361707	0.00232311	0	0.00019984	0.000300616	0	0	0	0.000251467	0.000159898	0
Bacteria	Gemmatimonadetes	Gemmatimonadetes	PAUC43f_marine_benthic_group	PAUC43f_marine_benthic_group_unclassified	0.000282822	0.00113255	7.95862e-05	4.30997e-05	5.15666e-05	0.00013461	0.000654774	0.000367918	0.000119106	3.51346e-05	1.72156e-05	8.86179e-05	0.000103345	0.00112837	0.00123728	0.00029976	0.000701438	0.000849939	0.000385023	0.000249232	0.000502934	0.000239846	0.000172855
Archaea	Euryarchaeota	Methanomicrobia	Methanosarcinales	GOM_Arc_I	0.000280003	0.000906041	6.82167e-05	4.30997e-05	5.15666e-05	0.000116662	0.000172959	0.000367918	0.000285854	5.85576e-05	0.000223802	0.000336748	0.000671742	0	0.00116855	0.00029976	0.000501027	0.00122769	0	0.000332309	0.00159262	0	3.4571e-05
Bacteria	Planctomycetes	Phycisphaerae	KCLunmb-38-53	KCLunmb-38-53_unclassified	0.000279063	0.000323586	6.82167e-05	8.61995e-05	0.000546606	0.000296142	0.000679482	0.000588668	0.000309675	0.000105404	0.000172156	0.000319024	0.000172242	0.000132749	0	0.00029976	0.000100205	0.000188875	0.000288767	0.000415386	0.000922045	0.000239846	0
Bacteria	Lentisphaerae	Oligosphaeria	Oligosphaeria_unclassified	Oligosphaeria_unclassified	0.000278124	8.62897e-05	0.000386561	0.00142229	0.00027846	5.3844e-05	0.000593003	0	9.52846e-05	0.000257653	3.44311e-05	0	0.000120569	6.63746e-05	0	0	0	0	9.62557e-05	0	0	0	0
Archaea	Thaumarchaeota	Thaumarchaeota_unclassified	Thaumarchaeota_unclassified	Thaumarchaeota_unclassified	0.000277184	0.000302014	6.82167e-05	4.30997e-05	0.000103133	0.00113072	0.000420043	0.000441501	0.000273943	0.000175673	0.000206587	0.000177236	0.00020669	0.000199124	0	9.99201e-05	0.000100205	0	0	0.000166154	0	7.99488e-05	0
Bacteria	Chloroflexi	Caldilineae	Caldilineales	Caldilineaceae	0.000271546	0.000172579	6.82167e-05	9.69744e-05	0.00012376	9.8714e-05	0.000308856	7.35835e-05	0.000583618	4.68461e-05	0.000137724	0.000265854	0.000137793	0.000199124	0.0025433	0.000899281	0.00130267	0.000944376	0.000577534	0.000747695	0.000838223	0.000319795	0.000380281
Archaea	Euryarchaeota	Thermoplasmata	Thermoplasmatales	Thermoplasmatales_Incertae_Sedis	0.00026215	0.000215724	0.000113695	3.23248e-05	6.18799e-05	0.00013461	0.000506523	0.000367918	0.000774187	0.000292788	0.000585329	0.000283577	0.00020669	6.63746e-05	0.000274952	0	0.000300616	0.000566626	0.000385023	0.000166154	0.000167645	0.000159898	0
Bacteria	Proteobacteria	Gammaproteobacteria	Chromatiales	Ectothiorhodospiraceae	0.000259331	0.000291228	0.000102325	2.15499e-05	0.000113447	0.000242298	0.000308856	0	4.76423e-05	5.85576e-05	0.000120509	8.86179e-05	8.61208e-05	0.00106199	0.00123728	0.00139888	0.000951952	0.00103881	0.000577534	0.00249232	0.00201174	0.000319795	0.000241997
Bacteria	Chloroflexi	Dehalococcoidia	MSBL5	MSBL5_unclassified	0.000256513	0.000701103	6.82167e-05	3.23248e-05	8.25065e-05	0.000601258	0.000160605	7.35835e-05	0.000452602	1.17115e-05	0.00061976	0.000265854	0.000310035	0.000132749	0	0	0	0	0	0	0	0	0
Bacteria	Chloroflexi	Dehalococcoidia	vadinBA26	vadinBA26_unclassified	0.000248996	0.000571669	9.09556e-05	5.38747e-05	6.18799e-05	0.000870478	0.000222376	0.000294334	0.000166748	8.19807e-05	0.000275449	0.000194959	0.000258362	0.000597372	0	0.00019984	0	0	0	0	0	0	0
Bacteria	Gemmatimonadetes	Gemmatimonadetes	S0134_terrestrial_group	S0134_terrestrial_group_unclassified	0.000246177	0.000679531	9.09556e-05	6.46496e-05	8.25065e-05	0.000341012	0.000296501	0.000662252	8.3374e-05	0.000597288	0.000137724	0.000230407	0.00041338	6.63746e-05	0	9.99201e-05	5.01027e-05	0	0	0	0	0	0
Bacteria	Proteobacteria	Gammaproteobacteria	Chromatiales	Chromatiales_unclassified	0.0002396	6.47172e-05	3.41084e-05	1.07749e-05	0.000113447	6.2818e-05	0.00143309	0.000220751	3.57317e-05	8.19807e-05	3.44311e-05	1.77236e-05	3.44483e-05	0.000929245	0	0.000999201	0.000501027	0.000849939	0.000577534	0.000996926	0.00134116	0	0.000553136
Bacteria	Bacteroidetes	Cytophagia	Cytophagales	Cytophagales_unclassified	0.000229264	2.15724e-05	7.95862e-05	2.15499e-05	0.000144386	0.000565362	0.000815379	0.000588668	9.52846e-05	0.000140538	5.16467e-05	0.000159512	8.61208e-05	0.00272136	0	0	0	0.000188875	0	0	0.000167645	0	0
Bacteria	Planctomycetes	Planctomycetes_unclassified	Planctomycetes_unclassified	Planctomycetes_unclassified	0.000218928	0.000140221	1.13695e-05	5.38747e-05	2.06266e-05	0.000376908	0.000617711	7.35835e-05	0.000381138	5.85576e-05	0.000206587	0.000141789	6.88966e-05	0.00378335	0	0	0	0	0	0	0	7.99488e-05	0
Bacteria	Cyanobacteria	Cyanobacteria	SubsectionI	FamilyI	0.00021611	0	0	0	1.03133e-05	0	0	0	0	0	0	1.77236e-05	0	0.0150007	0	0	0	0	0	0	0	0.000159898	0
Bacteria	Proteobacteria	Betaproteobacteria	Rhodocyclales	Rhodocyclaceae	0.00021611	6.47172e-05	1.13695e-05	6.46496e-05	2.06266e-05	0	0	0	0	1.17115e-05	3.44311e-05	0	0	0	0.00171845	0.00019984	0.000250514	0.00113325	0.000481278	8.30772e-05	0.00201174	0.000159898	0.00470165
Bacteria	Proteobacteria	Gammaproteobacteria	Chromatiales	Halothiobacillaceae	0.000210472	0.000172579	6.82167e-05	5.38747e-05	0.000237206	0.000394856	0.000358272	0.00206034	0.000166748	0.000187384	3.44311e-05	0.000319024	0.000120569	0	0	9.99201e-05	0	0	0	8.30772e-05	0.000335289	7.99488e-05	0.000311139
Bacteria	Proteobacteria	Gammaproteobacteria	Xanthomonadales	JTB255_marine_benthic_group	0.000207653	0	0	0	0	0	0	0.000147167	0	0	0	0	1.72242e-05	0.0136732	0	0.00039968	0	0.000755501	0	0	0	0	0
Bacteria	Chlorobi	Ignavibacteria	Ignavibacteriales	Ignavibacteriales_Incertae_Sedis	0.000206713	4.31448e-05	3.41084e-05	3.23248e-05	0.00024752	0.000260246	0.00144544	0	4.76423e-05	7.02691e-05	0	3.54472e-05	5.16725e-05	0.000199124	0.000274952	0.0004996	0.000100205	0	0.000288767	0.000249232	0	0.000399744	0
Bacteria	TM6	TM6_unclassified	TM6_unclassified	TM6_unclassified	0.000204834	0.00100312	0.000125064	4.30997e-05	6.18799e-05	7.1792e-05	0.000185313	0.000147167	0.000262033	0	0.000103293	0.000141789	0.000189466	0.000597372	6.8738e-05	9.99201e-05	0.000450924	0.000188875	0	0.000166154	0.000586756	7.99488e-05	0
Archaea	Euryarchaeota	Methanomicrobia	ANME-1	ANME-1b	0.000203895	0.000183366	1.13695e-05	1.07749e-05	0	0.00136405	6.17711e-05	0.000441501	0.000119106	5.85576e-05	0.000103293	0.000106341	1.72242e-05	0.000199124	0	0.00029976	0	9.44376e-05	0	0	0	0	0
Archaea	Thaumarchaeota	Marine_Group_I	Marine_Group_I_unclassified	Marine_Group_I_unclassified	0.000195438	1.07862e-05	0	0	0	0	0	0	0	0	0	0	0	0.0132085	6.8738e-05	0	0	0.000661063	0	0	0	0	0
Bacteria	Proteobacteria	Deltaproteobacteria	Desulfovibrionales	Desulfomicrobiaceae	0.000186982	1.07862e-05	0.000159172	0.000603396	0.000495039	0.000143584	0.000271793	7.35835e-05	0.000131016	2.3423e-05	0	0	1.72242e-05	6.63746e-05	0.000274952	0	0.000250514	0.000188875	0.000577534	0.000249232	0	0.000319795	6.91419e-05
Bacteria	Deferribacteres	Deferribacteres	Deferribacterales	Deferribacterales_Incertae_Sedis	0.000186042	0.000151007	0.000102325	4.30997e-05	4.12533e-05	0.000170506	0.000642419	7.35835e-05	0.00041687	0.000117115	0.00015494	0.000177236	1.72242e-05	0.000929245	6.8738e-05	9.99201e-05	0.000200411	0.000188875	0	8.30772e-05	0.000251467	0.000319795	0
Bacteria	Bacteroidetes	Cytophagia	Cytophagales	Cytophagaceae	0.000183223	0	0.000159172	0.000603396	0.000360966	2.6922e-05	0.000271793	0.000809419	0.000119106	2.3423e-05	0.000103293	1.77236e-05	0.000120569	0	0.000206214	9.99201e-05	0.000801643	0	0	0	0.000167645	7.99488e-05	0.000172855
Archaea	Euryarchaeota	Thermoplasmata	Thermoplasmatales	Marine_Benthic_Group_D_and_DHVEG-1	0.000169129	0.000118648	2.27389e-05	0	1.03133e-05	0.0011397	7.41253e-05	7.35835e-05	3.57317e-05	0	0.000103293	3.54472e-05	3.44483e-05	0.000530997	6.8738e-05	0	0.000100205	0	0	0	8.38223e-05	0.000559642	0
Bacteria	Proteobacteria	Gammaproteobacteria	Alteromonadales	Colwelliaceae	0.000169129	0	0	0	0	0	0	0	0	0	0	0	0	0.0116156	0	0.0004996	0	0	0	0	0	0	0
Bacteria	Proteobacteria	Deltaproteobacteria	Myxococcales	Myxococcales_unclassified	0.00016631	1.07862e-05	0.000329714	0.000334023	0.000175326	8.974e-05	4.94169e-05	7.35835e-05	4.76423e-05	3.51346e-05	5.16467e-05	5.31707e-05	3.44483e-05	0.000796495	0.000824856	0.00119904	0.000801643	0	0.000866301	0.000498463	0	0.000159898	0
Bacteria	Actinobacteria	Nitriliruptoria	Nitriliruptorales	Nitriliruptoraceae	0.000164431	0.000453021	6.82167e-05	0.000140074	6.18799e-05	1.7948e-05	3.70627e-05	0	3.57317e-05	4.68461e-05	5.16467e-05	8.86179e-05	0.000120569	0.000132749	0	0.00019984	5.01027e-05	0	0	0.00058154	0.00410729	7.99488e-05	0.000656849
Archaea	Thaumarchaeota	AK8	AK8_unclassified	AK8_unclassified	0.000155035	0.000409876	3.41084e-05	1.07749e-05	5.15666e-05	0.00062818	1.23542e-05	0.000147167	0.000119106	0	0.000275449	0.000159512	0.000137793	6.63746e-05	0	0	5.01027e-05	0	0	0	0	0	0
Bacteria	Acidobacteria	Acidobacteria	Subgroup_13	Subgroup_13_unclassified	0.000152216	0.000474593	0.000102325	9.69744e-05	0.000144386	0.00013461	6.17711e-05	0.000147167	0.00020248	3.51346e-05	0.00015494	0.000141789	0.00020669	0	0.000549904	0	0.000150308	0	0	0.000249232	8.38223e-05	0	0
Bacteria	Proteobacteria	Deltaproteobacteria	SAR324_clade (Marine_group_B)	SAR324_clade (Marine_group_B)_unclassified	0.000140001	0.000366731	1.13695e-05	2.15499e-05	0.00027846	0.000116662	3.70627e-05	0	1.19106e-05	2.3423e-05	5.16467e-05	3.54472e-05	5.16725e-05	0.00219036	0	0	0.000100205	0	0	0.000166154	0.000586756	0	0.000483994
Bacteria	Firmicutes	Clostridia	Halanaerobiales	Halanaerobiaceae	0.000136243	4.31448e-05	2.27389e-05	2.15499e-05	4.12533e-05	0.000296142	0.00023473	7.35835e-05	7.14635e-05	0.000562153	0.000137724	0.000124065	0.000137793	0.000132749	0	0	0	0	0	0	0	0	3.4571e-05
Bacteria	Bacteroidetes	Cytophagia	Order_II	Rhodothermaceae	0.000131545	2.15724e-05	1.13695e-05	0	5.15666e-05	1.7948e-05	0.000222376	0.000147167	4.76423e-05	2.3423e-05	0	1.77236e-05	0	0.00384973	0.000618642	0.00019984	0.000250514	0.00113325	9.62557e-05	0	0.00125733	7.99488e-05	0
Bacteria	Proteobacteria	Betaproteobacteria	Betaproteobacteria_unclassified	Betaproteobacteria_unclassified	0.000130605	0	0	3.23248e-05	1.03133e-05	0	0	0.000441501	0	1.17115e-05	6.88622e-05	0	0	0.00278773	0.000274952	0.00019984	0.000150308	0.00037775	0.000192511	0.000332309	0.00201174	0.000159898	0.00127913
Bacteria	Bacteroidetes	Cytophagia	Order_III	Unknown_Family	0.000126847	0.000194152	5.68473e-05	4.30997e-05	3.094e-05	6.2818e-05	0.000679482	7.35835e-05	2.38212e-05	3.51346e-05	1.72156e-05	7.08943e-05	6.88966e-05	0.000398248	0.000481166	0.00029976	0.000200411	0	0	0	0	0	0.000276568
Bacteria	Proteobacteria	Alphaproteobacteria	Rhizobiales	Phyllobacteriaceae	0.000123088	3.23586e-05	1.13695e-05	2.15499e-05	0	0	3.70627e-05	0	2.38212e-05	0	1.72156e-05	0	1.72242e-05	0.00139387	0.00185593	0.00189848	0.00140288	0.000755501	0.000385023	0.000498463	8.38223e-05	0.000319795	0
Bacteria	Proteobacteria	Alphaproteobacteria	iodide-oxidizers	iodide-oxidizers_unclassified	0.000121209	0	4.54778e-05	1.07749e-05	8.25065e-05	6.2818e-05	0.0010254	7.35835e-05	1.19106e-05	2.3423e-05	0	5.31707e-05	1.72242e-05	0	0	0.00019984	0.000400822	0	9.62557e-05	0.000415386	8.38223e-05	7.99488e-05	0
Bacteria	Proteobacteria	Alphaproteobacteria	Caulobacterales	Caulobacteraceae	0.00012027	7.55034e-05	0	0	2.06266e-05	1.7948e-05	1.23542e-05	7.35835e-05	0	1.17115e-05	0	0	0	0.000464622	0.0019934	9.99201e-05	0.000751541	0.00132213	0.000866301	0.000249232	0.00125733	0	0.00072599
Bacteria	Proteobacteria	Gammaproteobacteria	Enterobacteriales	Enterobacteriaceae	0.00011933	0.000215724	0.000125064	6.46496e-05	0.000371279	8.974e-06	2.47084e-05	0.000588668	3.57317e-05	2.3423e-05	6.88622e-05	0.000124065	6.88966e-05	0	6.8738e-05	9.99201e-05	0.000150308	0.000566626	0.000288767	0.000498463	0	0	0.000103713
Bacteria	Planctomycetes	Phycisphaerae	MSB-3A7_sediment_group	MSB-3A7_sediment_group_unclassified	0.00011839	0.000140221	0	3.23248e-05	2.06266e-05	5.3844e-05	0.000407689	0.000147167	0.000393049	4.68461e-05	0	0.000106341	5.16725e-05	0	0	9.99201e-05	0.000450924	0.000283313	0.000481278	0	0	0.000239846	0
Bacteria	Candidate_division_WS3	Candidate_division_WS3_unclassified	Candidate_division_WS3_unclassified	Candidate_division_WS3_unclassified	0.000117451	3.23586e-05	0	7.54245e-05	4.12533e-05	8.974e-06	0.00023473	7.35835e-05	0.000273943	4.68461e-05	6.88622e-05	7.08943e-05	3.44483e-05	0.00278773	0	0.00019984	5.01027e-05	9.44376e-05	0.000288767	0.000166154	8.38223e-05	7.99488e-05	0
Bacteria	Proteobacteria	Gammaproteobacteria	Pseudomonadales	Moraxellaceae	0.000115572	0.000161793	3.41084e-05	2.15499e-05	3.094e-05	0	2.47084e-05	0.000294334	0	4.68461e-05	6.88622e-05	7.08943e-05	0.000103345	0	0.000412428	0.00039968	0.000350719	0.000661063	0.00192511	0.000249232	0.00159262	7.99488e-05	0.000311139
Bacteria	BD1-5	BD1-5_unclassified	BD1-5_unclassified	BD1-5_unclassified	0.000114632	0.000485379	0	0	1.03133e-05	3.5896e-05	0.000111188	0	0.000369228	0	3.44311e-05	3.54472e-05	0	0.000597372	0	0.00019984	0	0	0	0	0	0.00135913	0
Archaea	Euryarchaeota	Halobacteria	Halobacteriales	Deep_Sea_Euryarchaeotic_Group (DSEG)	0.000114632	0.000841324	1.13695e-05	3.23248e-05	1.03133e-05	9.8714e-05	0.000111188	7.35835e-05	4.76423e-05	2.3423e-05	5.16467e-05	3.54472e-05	5.16725e-05	6.63746e-05	6.8738e-05	0	0	9.44376e-05	0	8.30772e-05	0	0	0
Bacteria	Proteobacteria	Gammaproteobacteria	Alteromonadales	Idiomarinaceae	0.000113692	0.000118648	5.68473e-05	2.15499e-05	8.25065e-05	6.2818e-05	6.17711e-05	7.35835e-05	0	2.3423e-05	0	1.77236e-05	5.16725e-05	0.00384973	0	0.00019984	0.000400822	0.000188875	0	0.000166154	0	0	0.000138284
Bacteria	Firmicutes	Clostridia	Clostridiales	Lachnospiraceae	0.000113692	3.23586e-05	4.54778e-05	2.15499e-05	0.000165013	1.7948e-05	0	0	0	1.17115e-05	0	1.77236e-05	1.72242e-05	6.63746e-05	0.00274952	0.00069944	0.000951952	0.00103881	0.000577534	8.30772e-05	0.000502934	0	0
Bacteria	Planctomycetes	Phycisphaerae	SHA-43	SHA-43_unclassified	0.000111813	8.62897e-05	1.13695e-05	3.23248e-05	0	8.0766e-05	8.64795e-05	0	0.000583618	0	0.000103293	7.08943e-05	1.72242e-05	0.000530997	0.000137476	0	0.000150308	0	0	0.000166154	0.000838223	0	0.000207426
Bacteria	Verrucomicrobia	Opitutae	Opitutae_unclassified	Opitutae_unclassified	0.000110874	5.3931e-05	2.27389e-05	0.000269373	5.15666e-05	8.974e-06	0.000580648	0	8.3374e-05	2.3423e-05	1.72156e-05	5.31707e-05	5.16725e-05	0.00112837	0	0	0	0	0	0	0	0	0
Bacteria	Proteobacteria	Deltaproteobacteria	Myxococcales	Sandaracinaceae	0.000106176	0.000194152	4.54778e-05	1.07749e-05	1.03133e-05	2.6922e-05	0.00023473	0	1.19106e-05	1.17115e-05	0	0	0.000120569	0.00112837	0.000412428	0.0004996	0	0.000188875	0.000385023	0.000166154	0	7.99488e-05	0.00072599
Bacteria	Proteobacteria	Deltaproteobacteria	Desulfobacterales	Desulfobacterales_unclassified	0.000104296	2.15724e-05	2.27389e-05	6.46496e-05	0.000165013	0.000215376	0.000123542	7.35835e-05	0.000119106	2.3423e-05	5.16467e-05	1.77236e-05	5.16725e-05	0	6.8738e-05	0	0.000501027	0	0	0.000664617	8.38223e-05	0.000559642	0.000138284
Bacteria	Proteobacteria	Alphaproteobacteria	Sphingomonadales	Erythrobacteraceae	0.000101478	8.62897e-05	6.82167e-05	8.61995e-05	9.28199e-05	5.3844e-05	6.17711e-05	0.000147167	3.57317e-05	0	0	0.000124065	1.72242e-05	0.000730121	0.000137476	0.00329736	0.000100205	0	0.000385023	8.30772e-05	0	0	0
Bacteria	Proteobacteria	Alphaproteobacteria	Rhizobiales	Rhizobiales_unclassified	0.000101478	0.000129434	2.27389e-05	0	4.12533e-05	0.000161532	4.94169e-05	0.000956586	3.57317e-05	4.68461e-05	0.000120509	3.54472e-05	0.000137793	0.00112837	0.000206214	9.99201e-05	0.000100205	0.000188875	0.000192511	0.000166154	0.000167645	0	0
Bacteria	Proteobacteria	Gammaproteobacteria	KI89A_clade	KI89A_clade_unclassified	9.95983e-05	2.15724e-05	0	2.15499e-05	0	0	6.17711e-05	0	0	0	0	3.54472e-05	6.88966e-05	0.00524359	0	0.00029976	0.000150308	0.000188875	9.62557e-05	0.000166154	0	7.99488e-05	0
Archaea	Euryarchaeota	Methanomicrobia	Methanomicrobiales	Methanoregulaceae	9.86587e-05	4.31448e-05	5.68473e-05	1.07749e-05	2.06266e-05	0.00026922	0.000382981	0	8.3374e-05	0.000117115	5.16467e-05	8.86179e-05	3.44483e-05	6.63746e-05	0	9.99201e-05	0.000150308	0	0	0	0	0	0
Archaea	Euryarchaeota	Thermoplasmata	Thermoplasmatales	Thermoplasmatales_unclassified	9.30211e-05	7.55034e-05	2.27389e-05	1.07749e-05	0	0.000161532	9.88338e-05	0	0.000154837	8.19807e-05	3.44311e-05	0.000106341	3.44483e-05	0.00205761	0	0	0	0	9.62557e-05	0	0	7.99488e-05	0
Bacteria	Spirochaetae	Spirochaetes	Spirochaetales	Spirochaetales_unclassified	9.20815e-05	3.23586e-05	1.13695e-05	7.54245e-05	0.000226893	9.8714e-05	8.64795e-05	0	8.3374e-05	2.3423e-05	0	0	5.16725e-05	0.000132749	0.000824856	0.00059952	0.000601233	0	0.000288767	0	0	0	0
Bacteria	Proteobacteria	Gammaproteobacteria	Thiotrichales	Thiotrichaceae	8.8323e-05	0.000463807	0	2.15499e-05	2.06266e-05	3.5896e-05	4.94169e-05	7.35835e-05	2.38212e-05	1.17115e-05	1.72156e-05	3.54472e-05	8.61208e-05	0.000265498	6.8738e-05	0.00029976	0.000150308	0	0	0.00058154	0.000754401	0	0
Bacteria	Synergistetes	Synergistia	Synergistales	Synergistaceae	8.73834e-05	0.000118648	0.000147803	0	1.03133e-05	0	1.23542e-05	0	0.000440691	0	0	0	0	0.00146024	0	0.00019984	0	0	0.000577534	0	0	0	0
Archaea	Thaumarchaeota	Soil_Crenarchaeotic_Group (SCG)	Unknown_Order	Unknown_Family	8.45646e-05	0.0006256	5.68473e-05	0	0	1.7948e-05	7.41253e-05	0.000220751	1.19106e-05	2.3423e-05	5.16467e-05	3.54472e-05	5.16725e-05	0	0	0	5.01027e-05	0	0.000192511	8.30772e-05	0	7.99488e-05	0
Bacteria	Deferribacteres	Deferribacteres	Deferribacterales	SAR406_clade (Marine_group_A)	8.3625e-05	0	0	0	0	0	0	0	0	0	0	0	0	0.00570822	0	0	0	0.000283313	0	0	0	0	0
Archaea	Euryarchaeota	Halobacteria	Halobacteriales	Halobacteriales_unclassified	7.98666e-05	0.000453021	2.27389e-05	0	2.06266e-05	7.1792e-05	0.000111188	0	2.38212e-05	2.3423e-05	5.16467e-05	5.31707e-05	0.000103345	0.000331873	6.8738e-05	0	0	0	0	0	0	0	0
Bacteria	Bacteroidetes	vadinHA17	vadinHA17_unclassified	vadinHA17_unclassified	7.98666e-05	7.55034e-05	4.54778e-05	1.07749e-05	0	0.00049357	4.94169e-05	7.35835e-05	2.38212e-05	0	3.44311e-05	5.31707e-05	0	0.000132749	0	0	0	0	0	0	8.38223e-05	0.000239846	0
Bacteria	Candidate_division_OP3	Candidate_division_OP3_unclassified	Candidate_division_OP3_unclassified	Candidate_division_OP3_unclassified	7.61081e-05	0.000280441	2.27389e-05	2.15499e-05	2.06266e-05	0.000143584	0	0	0.000178659	0	5.16467e-05	1.77236e-05	5.16725e-05	0.000530997	0	9.99201e-05	0	0	0	0	0	0.000159898	0
Bacteria	Acidobacteria	Acidobacteria	Subgroup_17	Subgroup_17_unclassified	7.51685e-05	6.47172e-05	1.13695e-05	1.07749e-05	3.094e-05	8.0766e-05	4.94169e-05	7.35835e-05	0	0	6.88622e-05	0	3.44483e-05	0	0.000274952	0.00069944	0.000851746	0.000283313	9.62557e-05	0.000913849	0	0	0.000207426
Bacteria	Firmicutes	Bacilli	Bacillales	Alicyclobacillaceae	7.32893e-05	0.00022651	3.41084e-05	7.54245e-05	7.21932e-05	3.5896e-05	1.23542e-05	0.000147167	8.3374e-05	3.51346e-05	5.16467e-05	0.000177236	0.000155017	6.63746e-05	0	0	0	0	0	0	0	0	0
Archaea	Euryarchaeota	Methanomicrobia	Methanomicrobia_unclassified	Methanomicrobia_unclassified	7.32893e-05	9.70759e-05	0.000136433	0.000118524	5.15666e-05	5.3844e-05	9.88338e-05	7.35835e-05	0.000154837	3.51346e-05	1.72156e-05	1.77236e-05	0.000137793	0	0	0	0	0	0	0	0	0	0
Bacteria	Firmicutes	Clostridia	Clostridiales	Unknown_Family	7.23497e-05	5.3931e-05	2.27389e-05	4.30997e-05	1.03133e-05	0	1.23542e-05	0	0	1.17115e-05	3.44311e-05	1.77236e-05	8.61208e-05	0	0.000481166	0.00039968	5.01027e-05	0.000661063	0.000481278	0.000249232	0.00125733	0.000159898	0.000380281
Bacteria	Candidate_division_KB1	Candidate_division_KB1_unclassified	Candidate_division_KB1_unclassified	Candidate_division_KB1_unclassified	7.14101e-05	3.23586e-05	1.13695e-05	0	6.18799e-05	0.000412804	6.17711e-05	0	2.38212e-05	0	6.88622e-05	5.31707e-05	1.72242e-05	6.63746e-05	0	0	0	0	0	0	0.000251467	7.99488e-05	0
Bacteria	Acidobacteria	Acidobacteria	Subgroup_3	Subgroup_3_unclassified	6.57725e-05	8.62897e-05	6.82167e-05	2.15499e-05	3.094e-05	5.3844e-05	0	0	3.57317e-05	1.17115e-05	1.72156e-05	0.000194959	0.000103345	0.000265498	0	0.00039968	0.000100205	9.44376e-05	0.000192511	0.000498463	0.000251467	7.99488e-05	0
Bacteria	Gemmatimonadetes	Gemmatimonadetes	Kazan-1B-37	Kazan-1B-37_unclassified	6.48329e-05	8.62897e-05	1.13695e-05	0	0	3.5896e-05	0.000111188	0	0.000154837	3.51346e-05	0.000103293	7.08943e-05	0.000103345	0.000199124	6.8738e-05	0.00019984	0	0	0	0.000415386	0.000167645	0.000159898	0
Bacteria	Proteobacteria	Gammaproteobacteria	1013-28-CG33	1013-28-CG33_unclassified	6.38933e-05	0	0	0	0	0	0	0	0	0	0	0	0	0	0	0	0	0	0	0.000166154	0	7.99488e-05	0.00224711
Bacteria	Acidobacteria	Subgroup_22	Subgroup_22_unclassified	Subgroup_22_unclassified	6.38933e-05	0	0	0	0	0	0	7.35835e-05	0	0	0	0	0	0.00431435	0	0	0	0	0	0	8.38223e-05	7.99488e-05	0
Bacteria	Proteobacteria	Deltaproteobacteria	Bdellovibrionales	Bacteriovoracaceae	6.01348e-05	0	0	0	1.03133e-05	8.974e-06	3.70627e-05	0	5.95529e-05	1.17115e-05	0	0	1.72242e-05	0.00238949	0.000137476	9.99201e-05	0	0.000188875	0	0.000249232	0.000251467	0.000319795	3.4571e-05
Bacteria	Planctomycetes	Phycisphaerae	Phycisphaerales	Phycisphaeraceae	6.01348e-05	1.07862e-05	0	0	0	0	0.000111188	0	1.19106e-05	0	1.72156e-05	0	0	0.00331873	0	0	5.01027e-05	0	0	0	0	0	3.4571e-05
Bacteria	Planctomycetes	BD7-11	BD7-11_unclassified	BD7-11_unclassified	5.91952e-05	0.000302014	0	0	0	2.6922e-05	4.94169e-05	7.35835e-05	0	0	3.44311e-05	0	0	0.00159299	0	9.99201e-05	0	0	0	0	0	0	0
Archaea	Euryarchaeota	Thermoplasmata	20a-9	20a-9_unclassified	5.82556e-05	0.000204938	6.82167e-05	3.23248e-05	0	9.8714e-05	3.70627e-05	7.35835e-05	9.52846e-05	1.17115e-05	5.16467e-05	5.31707e-05	1.72242e-05	6.63746e-05	0	0	0	0.000188875	0	0	0	0	0
Bacteria	Proteobacteria	Gammaproteobacteria	Legionellales	Coxiellaceae	5.82556e-05	0.000107862	1.13695e-05	1.07749e-05	4.12533e-05	3.5896e-05	1.23542e-05	0.000220751	3.57317e-05	0	0	5.31707e-05	0.000103345	0.000398248	0.000137476	0.00029976	0.000450924	0	0.000288767	0.000166154	0	0	3.4571e-05
Bacteria	Proteobacteria	Alphaproteobacteria	Rhizobiales	Rhodobiaceae	5.7316e-05	0.000140221	5.68473e-05	1.07749e-05	0	4.487e-05	2.47084e-05	0.000147167	3.57317e-05	3.51346e-05	0.000120509	3.54472e-05	5.16725e-05	0.000597372	0	0	0	0	0.000577534	0	0	0	0
Bacteria	Proteobacteria	Gammaproteobacteria	BD7-8_marine_group	BD7-8_marine_group_unclassified	5.63764e-05	0	0	0	0	0	0	0	0	0	0	0	0	0.00378335	0	0	0	0.000283313	0	0	0	0	0
Bacteria	Proteobacteria	Gammaproteobacteria	Oceanospirillales	SAR86_clade	5.63764e-05	0	0	0	0	0	0	0	0	0	0	0	0	0.00398248	0	0	0	0	0	0	0	0	0
Bacteria	Proteobacteria	Alphaproteobacteria	Sphingomonadales	Sphingomonadales_unclassified	5.63764e-05	4.31448e-05	3.41084e-05	2.15499e-05	2.06266e-05	8.974e-06	0	0.000294334	4.76423e-05	4.68461e-05	0	5.31707e-05	1.72242e-05	0.000398248	0.000549904	0.0004996	0.000100205	0.000188875	9.62557e-05	0	0	7.99488e-05	0.000241997
Bacteria	Firmicutes	Bacilli	Bacillales	Staphylococcaceae	5.54368e-05	0.000269655	1.13695e-05	2.15499e-05	1.03133e-05	0	1.23542e-05	7.35835e-05	2.38212e-05	0	0	0	1.72242e-05	0	0.000824856	0	0	0.000283313	0.000385023	8.30772e-05	0.000167645	0	0.000103713
Bacteria	Deinococcus-Thermus	Deinococci	Thermales	Thermaceae	5.54368e-05	0.000237297	3.41084e-05	2.15499e-05	3.094e-05	0	0	0	3.57317e-05	2.3423e-05	3.44311e-05	7.08943e-05	0.000310035	0	0	0	0	0	0	0	0	0	0
Bacteria	Chloroflexi	SAR202_clade	SAR202_clade_unclassified	SAR202_clade_unclassified	5.54368e-05	0	0	0	0	1.7948e-05	0	0	1.19106e-05	0	0	0	0	0.0036506	0	0	0	9.44376e-05	0	0	0	0	0
Archaea	Euryarchaeota	Thermoplasmata	Thermoplasmatales	Marine_Group_II	5.44972e-05	0	0	0	0	0	0	0	0	0	0	0	0	0.00384973	0	0	0	0	0	0	0	0	0
Bacteria	Deinococcus-Thermus	Deinococci	Deinococcales	Trueperaceae	5.35576e-05	0.000204938	1.13695e-05	0	2.06266e-05	5.3844e-05	7.41253e-05	0	3.57317e-05	1.17115e-05	0	0	3.44483e-05	0	0.000412428	0.00019984	0.000100205	0	0	8.30772e-05	0	7.99488e-05	0.000172855
Bacteria	Planctomycetes	OM190	OM190_unclassified	OM190_unclassified	5.35576e-05	0	0	0	0	0	0	0	0	0	0	0	0	0.00371698	0	0	0	0	0	0	0	0	3.4571e-05
Bacteria	Actinobacteria	Actinobacteria	Micrococcales	Micrococcales_unclassified	5.35576e-05	4.31448e-05	3.41084e-05	1.07749e-05	3.094e-05	8.974e-06	4.94169e-05	0	3.57317e-05	0.000269365	3.44311e-05	3.54472e-05	3.44483e-05	0	0	0	0.000250514	0	9.62557e-05	8.30772e-05	0	0	6.91419e-05
Bacteria	Firmicutes	Clostridia	Clostridiales	Family_XIII	5.07388e-05	1.07862e-05	1.13695e-05	5.38747e-05	8.25065e-05	8.974e-06	1.23542e-05	0	0.000309675	0	0	7.08943e-05	0	6.63746e-05	0.000412428	0	0	0	0	0	0	0	0
Bacteria	Proteobacteria	Gammaproteobacteria	Oceanospirillales	Oceanospirillales_unclassified	5.07388e-05	1.07862e-05	0	1.07749e-05	0	1.7948e-05	1.23542e-05	0	0	1.17115e-05	0	0	0	0.00165937	0	9.99201e-05	0	9.44376e-05	0	0	0	0	0.00072599
Bacteria	Proteobacteria	Alphaproteobacteria	Rhizobiales	Hyphomicrobiaceae	5.07388e-05	0.000172579	2.27389e-05	1.07749e-05	0	9.8714e-05	1.23542e-05	0	1.19106e-05	2.3423e-05	3.44311e-05	7.08943e-05	5.16725e-05	0.000597372	0	0	0	0	0	0	0.000167645	0	0

## Sheet: S7
Supplementary Table S7. Taxonomic classification and abundances for the major OTUs (> 0.1% of the total reads) in environmental samples.
OTU	Silva						Sample
	Domain	Phylum	Class	Order	Family	Genus	0 cm	2.5 cm	7.5 cm	12.5 cm	17.5 cm	27.5 cm	47.5 cm	67.5 cm	87.5 cm	107.5 cm	127.5 cm	157.5 cm
Otu000001	Archaea	Euryarchaeota	Methanomicrobia	Methanosarcinales	ANME-2a-2b	ANME-2a-2b_unclassified	0.0396285	0.105236	0.0516874	0.0766795	0.0780559	0.038854	0.156659	0.0560988	0.0604197	0.0788817	0.0990926	0.0858796
Otu000002	Archaea	Euryarchaeota	Methanomicrobia	Methanosarcinales	ANME-2a-2b	ANME-2a-2b_unclassified	0.0398442	0.0982093	0.0483364	0.0731627	0.0728151	0.036062	0.0127299	0.0526567	0.0562036	0.0739064	0.0921095	0.0838472
Otu000003	Bacteria	Proteobacteria	Deltaproteobacteria	Desulfuromonadales	Sva1033	Sva1033_unclassified	0.0206772	0.0898641	0.0566223	0.0675213	0.008974	0.0279082	0.0121413	0.00420443	0.00235402	0.0116721	0.00604374	0.00773365
Otu000004	Bacteria	Proteobacteria	Deltaproteobacteria	Desulfuromonadales	Sva1033	Sva1033_unclassified	0.0202134	0.0851458	0.0548336	0.0600132	0.00848941	0.0249185	0.0103753	0.00415679	0.00185042	0.0115	0.00552976	0.00761308
Otu000005	Bacteria	Proteobacteria	Gammaproteobacteria	Alteromonadales	Alteromonadaceae	Marinobacter	0.00470279	0.00386561	0.0117447	0.0407995	0.0283937	0.010081	0.0249448	0.00965948	0.0842176	0.0072994	0.0383716	0.0192911
Otu000006	Bacteria	Bacteria_unclassified	Bacteria_unclassified	Bacteria_unclassified	Bacteria_unclassified	Bacteria_unclassified	0.0173119	0.00702632	0.00338333	0.0028671	0.0069369	0.0110817	0.028624	0.0351719	0.00584405	0.0348959	0.0690334	0.0825726
Otu000007	Bacteria	Bacteria_unclassified	Bacteria_unclassified	Bacteria_unclassified	Bacteria_unclassified	Bacteria_unclassified	0.0166	0.0069581	0.00308163	0.00238238	0.00704459	0.0115512	0.0272259	0.0355292	0.00614855	0.0357739	0.0695828	0.0786283
Otu000008	Bacteria	Proteobacteria	Deltaproteobacteria	Desulfuromonadales	Desulfuromonadales_unclassified	Desulfuromonadales_unclassified	0.0124041	0.0234438	0.0362577	0.015965	0.0147443	0.0181854	0.00860927	0.0162103	0.00802239	0.0651264	0.010067	0.0121603
Otu000009	Bacteria	Proteobacteria	Deltaproteobacteria	Desulfuromonadales	Desulfuromonadales_unclassified	Desulfuromonadales_unclassified	0.0125551	0.0184867	0.035956	0.0155628	0.015893	0.0180989	0.0101545	0.0174014	0.00799897	0.0620793	0.010262	0.0127975
Otu000010	Bacteria	Proteobacteria	Deltaproteobacteria	Desulfobacterales	Desulfobulbaceae	Desulfurivibrio	0.00327901	0.00482065	0.0112814	0.0302902	0.0286899	0.0186425	0.00434143	0.0225586	0.00211979	0.00476871	0.0104215	0.0141238
Otu000011	Bacteria	Proteobacteria	Deltaproteobacteria	Desulfobacterales	Desulfobulbaceae	Desulfurivibrio	0.00390461	0.00509351	0.0115184	0.0314247	0.0299821	0.0176542	0.00647535	0.0220346	0.00197925	0.00592215	0.0110418	0.0156568
Otu000012	Bacteria	Chloroflexi	Ardenticatenia	Ardenticatenia_unclassified	Ardenticatenia_unclassified	Ardenticatenia_unclassified	0.0238159	0.00133023	0.00191794	0.00374373	0.0332218	0.0596462	0.00463576	0.00438309	0.0145926	0.0197635	0.0132927	0.00699301
Otu000013	Bacteria	Bacteroidetes	Bacteroidetes_Incertae_Sedis	Unknown_Order	Unknown_Family	Prolixibacter	0.00204938	0.00336536	0.00722998	0.00570327	0.0167904	0.0266975	0.00301692	0.0304792	0.0856932	0.00867664	0.0071426	0.00611458
Otu000014	Bacteria	Proteobacteria	Deltaproteobacteria	Desulfuromonadales	Desulfuromonadaceae	Desulfuromonadaceae_unclassified	0.00505873	0.017111	0.0361284	0.0349931	0.00516903	0.0118477	0.0053716	0.0324682	0.00608999	0.00883158	0.0103328	0.00775087
Otu000015	Bacteria	Bacteroidetes	Bacteroidetes_Incertae_Sedis	Unknown_Order	Unknown_Family	Prolixibacter	0.0021141	0.00303564	0.00693906	0.00523917	0.0155699	0.0260056	0.00353201	0.0291094	0.0810906	0.00831511	0.00646911	0.00554618
Otu000016	Bacteria	Proteobacteria	Deltaproteobacteria	Desulfuromonadales	Desulfuromonadaceae	Pelobacter	0.00505873	0.0162242	0.0365486	0.0347146	0.0049716	0.0125272	0.00515085	0.031039	0.00662872	0.00778143	0.00992521	0.00780254
Otu000017	Bacteria	Proteobacteria	Deltaproteobacteria	Desulfobacterales	Desulfobulbaceae	Desulfurivibrio	0.00965365	0.00603718	0.00344798	0.00664178	0.019689	0.00324916	0.0237675	0.00231065	0.0188438	0.00356362	0.0226153	0.0143822
Otu000018	Archaea	Euryarchaeota	Methanomicrobia	Methanosarcinales	ANME-2a-2b	ANME-2a-2b_unclassified	0.00369967	0.010403	0.00490259	0.00873538	0.00743945	0.00375568	0.147388	0.0047285	0.00657016	0.00690344	0.00900358	0.00785421
Otu000019	Bacteria	Proteobacteria	Deltaproteobacteria	Desulfobacterales	Desulfobulbaceae	Desulfurivibrio	0.00857503	0.00611676	0.00313551	0.00762154	0.0184595	0.00318739	0.0238411	0.00314439	0.0181294	0.00399401	0.0228634	0.0127287
Otu000020	Bacteria	Acidobacteria	Holophagae	Acanthopleuribacterales	Acanthopleuribacteraceae	Thermotomaculum	0.00374281	0.00418396	0.00985906	0.00958107	0.0160994	0.00715309	0.00264901	0.0232018	0.0233294	0.0123436	0.00856049	0.0102139
Otu000021	Bacteria	Acidobacteria	Holophagae	Acanthopleuribacterales	Acanthopleuribacteraceae	Thermotomaculum	0.00353788	0.00395657	0.010053	0.00970483	0.0153904	0.00691836	0.00191317	0.0220227	0.0224861	0.0110868	0.00778065	0.0097661
Otu000022	Bacteria	Proteobacteria	Gammaproteobacteria	Alteromonadales	Alteromonadaceae	Marinobacter	0.00486458	0.0322438	0.00589389	0.00842598	0.027613	0.00359508	0.00721118	0.00241785	0.00209636	0.00284057	0.00212683	0.00261807
Otu000023	Bacteria	Proteobacteria	Gammaproteobacteria	Alteromonadales	Alteromonadaceae	Marinobacter	0.00353788	0.0321642	0.00680976	0.00854974	0.02554	0.00382981	0.00816777	0.00114342	0.00199096	0.00333982	0.00219772	0.00327259
Otu000024	Bacteria	Bacteria_unclassified	Bacteria_unclassified	Bacteria_unclassified	Bacteria_unclassified	Bacteria_unclassified	0.00244847	0.0132568	0.0403844	0.0107465	0.00198325	0.0265245	0.00316409	0.00167939	0.00138196	0.00290943	0.000602602	0.00217024
Otu000025	Bacteria	Lentisphaerae	Lentisphaerae_unclassified	Lentisphaerae_unclassified	Lentisphaerae_unclassified	Lentisphaerae_unclassified	0.00239454	0.0136774	0.0402552	0.0101174	0.00195633	0.0269446	0.00286976	0.00128634	0.00140538	0.00251347	0.000708943	0.00223914
Otu000027	Bacteria	Proteobacteria	Gammaproteobacteria	Gammaproteobacteria_Incertae_Sedis	Unknown_Family	Unknown_Family_unclassified	0.0269655	0.0033881	0.00269373	0.00354778	0.00763688	0.00606592	0.00412068	0.00175085	0.00281077	0.00359805	0.00770976	0.0159151
Otu000028	Bacteria	Proteobacteria	Gammaproteobacteria	Gammaproteobacteria_Incertae_Sedis	Unknown_Family	Unknown_Family_unclassified	0.0269439	0.00303564	0.00263986	0.00355809	0.00827403	0.00459577	0.00544518	0.001465	0.00276392	0.00349476	0.00579561	0.0144338
Otu000029	Bacteria	Proteobacteria	Alphaproteobacteria	Rhodobacterales	Rhodobacteraceae	Rhodobacteraceae_unclassified	0.00621286	0.00250128	0.00441772	0.0116541	0.00718818	0.00657245	0.00596026	0.0027037	0.00380624	0.00294386	0.00446634	0.00737194
Otu000031	Bacteria	Bacteria_unclassified	Bacteria_unclassified	Bacteria_unclassified	Bacteria_unclassified	Bacteria_unclassified	0.00343001	0.0126315	0.0162594	0.00640457	0.00630872	0.00305149	0.00206034	0.000964757	0.0043684	0.00690344	0.0044309	0.003996
Otu000032	Bacteria	Proteobacteria	Alphaproteobacteria	Rhodospirillales	Rhodospirillaceae	Caenispirillum	0.0022651	0.00686715	0.0141798	0.0117366	0.00341012	0.00117365	0.00183959	0.00151264	0.00551613	0.0130666	0.00288894	0.00639016
Otu000033	Bacteria	Bacteria_unclassified	Bacteria_unclassified	Bacteria_unclassified	Bacteria_unclassified	Bacteria_unclassified	0.00241611	0.0121994	0.0167766	0.0065077	0.0052139	0.00300208	0.00154525	0.000714635	0.00326751	0.00585329	0.00280033	0.0030659
Otu000034	Bacteria	Proteobacteria	Alphaproteobacteria	Rhodospirillales	Rhodospirillaceae	Caenispirillum	0.0018768	0.00618498	0.0136087	0.00897259	0.00282681	0.000778316	0.000662252	0.000857561	0.00491884	0.0124641	0.00200276	0.00573564
Otu000035	Bacteria	Chloroflexi	Anaerolineae	Anaerolineales	Anaerolineaceae	Anaerolineaceae_unclassified	0.00108941	0.00120516	0.00183174	0.00344465	0.00171403	0.00130955	0.00169242	0.00421634	0.000316211	0.00196257	0.00154195	0.00118847
Otu000036	Archaea	Euryarchaeota	Methanomicrobia	Methanomicrobiales	Methanomicrobiales_Incertae_Sedis	Methanocalculus	0.00159636	0.00200102	0.0132963	0.0067346	0.000305116	0.00276735	0.00103017	0.0133398	0.00322067	0.00983008	0.0037574	0.00272142
Otu000037	Bacteria	Bacteroidetes	SB-1	SB-1_unclassified	SB-1_unclassified	SB-1_unclassified	0.00122963	0.00843613	0.013167	0.00610548	0.00480109	0.00968571	0.00228109	0.000976667	0.00120629	0.00142889	0.000762114	0.00111957
Otu000038	Bacteria	Bacteroidetes	SB-1	SB-1_unclassified	SB-1_unclassified	SB-1_unclassified	0.00085211	0.00824285	0.0125959	0.00660052	0.00477417	0.0097969	0.00286976	0.000940935	0.00134683	0.00117066	0.000815285	0.00118847
Otu000039	Bacteria	Firmicutes	Clostridia	Clostridiales	Clostridiales_unclassified	Clostridiales_unclassified	0.00115412	0.00876585	0.012639	0.00807533	0.000960218	0.00105011	0.000735835	0.00136972	0.00430984	0.00583607	0.00299529	0.00382376
Otu000040	Archaea	Euryarchaeota	Methanomicrobia	Methanomicrobiales	Methanomicrobiales_Incertae_Sedis	Methanocalculus	0.00134828	0.00188733	0.0123265	0.00615705	0.000385882	0.00286618	0.000662252	0.0118868	0.00276392	0.00886601	0.00354472	0.00258362
Otu000041	Bacteria	Chloroflexi	Anaerolineae	Anaerolineales	Anaerolineaceae	Anaerolineaceae_unclassified	0.00129434	0.00112558	0.00213344	0.00323838	0.00157045	0.000951275	0.00161884	0.00424016	0.000222519	0.00237575	0.00203821	0.00155017
Otu000042	Bacteria	Firmicutes	Clostridia	Clostridiales	Clostridiales_unclassified	Clostridiales_unclassified	0.00106783	0.00836792	0.00984829	0.00799282	0.00122944	0.000778316	0.00125092	0.00154837	0.00404048	0.00492365	0.00290667	0.00361707
Otu000043	Bacteria	Proteobacteria	Deltaproteobacteria	Desulfobacterales	Desulfobulbaceae	Desulfobulbaceae_unclassified	0.00310643	0.00536638	0.0036527	0.0059611	0.0017948	0.0101552	0.00147167	0.00519301	0.000808095	0.00235853	0.00230407	0.00194633
Otu000044	Bacteria	Proteobacteria	Deltaproteobacteria	Desulfobacterales	Desulfobulbaceae	Desulfobulbaceae_unclassified	0.00282599	0.00421807	0.00277993	0.00506384	0.00186659	0.00822791	0.00183959	0.00524065	0.000515307	0.00270284	0.00228634	0.00223914
Otu000045	Bacteria	Planctomycetes	vadinHA49	vadinHA49_unclassified	vadinHA49_unclassified	vadinHA49_unclassified	0.0013267	0.000488886	0.0122942	0.000690992	0.00109483	0.00665892	0.00183959	0.00440691	0.000819807	0.00814296	0.00241041	0.00244583
Otu000046	Bacteria	Bacteria_unclassified	Bacteria_unclassified	Bacteria_unclassified	Bacteria_unclassified	Bacteria_unclassified	0.000647172	0.000125064	0.000377123	0.00117572	0.00629975	0.00768432	0.00353201	0.00196524	0.0107043	0.00259955	0.00524618	0.00151573
Otu000047	Bacteria	Proteobacteria	Alphaproteobacteria	Rhodospirillales	Rhodospirillaceae	Magnetovibrio	0.00377517	0.0134273	0.0040406	0.00682742	0.00147174	0.000716545	0.00198675	0.000309675	0.000608999	0.00030988	0.000354472	0.00117124
Otu000048	Bacteria	Candidate_division_OD1	Candidate_division_OD1_unclassified	Candidate_division_OD1_unclassified	Candidate_division_OD1_unclassified	Candidate_division_OD1_unclassified	0.000733462	0.000284236	0.000592621	0.00103133	0.00609335	0.00793141	0.00301692	0.00195333	0.00953318	0.00278892	0.00464358	0.00158462
Otu000049	Bacteria	Bacteria_unclassified	Bacteria_unclassified	Bacteria_unclassified	Bacteria_unclassified	Bacteria_unclassified	0.00120806	0.000602581	0.000452547	0.000618799	0.00462161	0.00127248	0.00478293	0.00063126	0.012789	0.00478592	0.00212683	0.0031348
Otu000050	Bacteria	Bacteria_unclassified	Bacteria_unclassified	Bacteria_unclassified	Bacteria_unclassified	Bacteria_unclassified	0.000614814	0.000454778	0.000420222	0.000474413	0.0042447	0.00165547	0.00419426	0.000452602	0.0123439	0.00445883	0.00239268	0.00316924
Otu000051	Bacteria	Planctomycetes	vadinHA49	vadinHA49_unclassified	vadinHA49_unclassified	vadinHA49_unclassified	0.0012512	0.000386561	0.0117986	0.000505353	0.000825608	0.00652303	0.00117734	0.0032635	0.000480172	0.00828068	0.00271171	0.00222192
Otu000052	Archaea	Euryarchaeota	Methanomicrobia	Methanosarcinales	ANME-2a-2b	ANME-2a-2b_unclassified	0.0133425	0.00104599	0.000323248	0.000175326	0.00111278	0.00180372	0.00331126	0.0012387	0.000854941	0.00106736	0.00122293	0.00258362
Otu000053	Archaea	Euryarchaeota	Methanomicrobia	Methanosarcinales	ANME-2a-2b	ANME-2a-2b_unclassified	0.0127817	0.00118242	0.000204724	0.00021658	0.00117559	0.00195197	0.00338484	0.00116724	0.00077296	0.00113623	0.000921626	0.00253195
Otu000054	Bacteria	Proteobacteria	Gammaproteobacteria	Methylococcales	IheB2-23	IheB2-23_unclassified	0.00578141	0.00501393	0.00191794	0.00239269	0.00053844	0.000481815	0.00125092	0.000226301	9.36922e-05	0.000275449	0.000283577	0.00179131
Otu000055	Bacteria	Proteobacteria	Gammaproteobacteria	Methylococcales	Methylococcales_unclassified	Methylococcales_unclassified	0.00630993	0.00508214	0.00212266	0.00252676	0.000664076	0.000407689	0.001766	0.000190569	0.000117115	0.000395958	0.000177236	0.00173964
Otu000056	Bacteria	Candidate_division_OP8	Candidate_division_OP8_unclassified	Candidate_division_OP8_unclassified	Candidate_division_OP8_unclassified	Candidate_division_OP8_unclassified	0.00536074	0.00101188	0.000355573	0.000608486	0.00167814	0.0019149	0.00522443	0.00391858	0.00144052	0.0035464	0.0037574	0.00320369
Otu000057	Bacteria	Bacteria_unclassified	Bacteria_unclassified	Bacteria_unclassified	Bacteria_unclassified	Bacteria_unclassified	0.00039909	0.000125064	8.61995e-05	0.000732246	0.00610232	0.0119712	0.00110375	0.000547886	0.00675755	0.00165269	0.00143561	0.000585621
Otu000058	Bacteria	Chloroflexi	Anaerolineae	Anaerolineales	Anaerolineaceae	Anaerolineaceae_unclassified	0.00197388	0.000238758	0.000948194	0.00110353	0.00516005	0.00715309	0.000809419	0.00206053	0.00620711	0.00356362	0.00219772	0.0014985
Otu000059	Bacteria	Candidate_division_OP8	Candidate_division_OP8_unclassified	Candidate_division_OP8_unclassified	Candidate_division_OP8_unclassified	Candidate_division_OP8_unclassified	0.00450863	0.000943664	0.000344798	0.000546606	0.0015884	0.00168017	0.0049301	0.00400195	0.00115944	0.00389072	0.00389919	0.00322092
Otu000060	Bacteria	Chloroflexi	Anaerolineae	Anaerolineales	Anaerolineaceae	Anaerolineaceae_unclassified	0.00234061	0.000522995	0.000657271	0.000783812	0.00444213	0.00284147	0.00147167	0.00365655	0.00613684	0.00444161	0.00233951	0.00179131
Otu000061	Bacteria	Chloroflexi	Anaerolineae	Anaerolineales	Anaerolineaceae	Anaerolineaceae_unclassified	0.00213567	0.00062532	0.000614171	0.000690992	0.00440624	0.00285382	0.00206034	0.00332305	0.00597288	0.00473428	0.00209138	0.00173964
Otu000062	Bacteria	Candidate_division_OP11	Candidate_division_OP11_unclassified	Candidate_division_OP11_unclassified	Candidate_division_OP11_unclassified	Candidate_division_OP11_unclassified	0.000474593	0.000102325	4.30997e-05	0.000670366	0.00625488	0.0120207	0.00183959	0.000535976	0.0056918	0.0012223	0.00132927	0.000378931
Otu000063	Bacteria	Chloroflexi	Anaerolineae	Anaerolineales	Anaerolineaceae	Anaerolineaceae_unclassified	0.0016395	0.000375192	0.000818895	0.000938512	0.00481904	0.00719016	0.000588668	0.00185805	0.00601972	0.00418338	0.00207366	0.00148128
Otu000064	Bacteria	Actinobacteria	Actinobacteria	Micrococcales	Demequinaceae	Demequina	0.00152086	0.000443409	0.000344798	0.000649739	0.00149866	0.00258203	0.000441501	0.00135781	0.0169817	0.00173877	0.00228634	0.00316924
Otu000065	Bacteria	Proteobacteria	Gammaproteobacteria	Thiotrichales	Piscirickettsiaceae	Methylophaga	0.00538232	0.00462737	0.00110982	0.00313525	0.0017589	0.00119836	0.00139809	0.00021439	0.000257653	0.000292664	0.000726667	0.00136071
Otu000066	Bacteria	Actinobacteria	Actinobacteria	Micrococcales	Demequinaceae	Demequina	0.00159636	0.00021602	0.000193949	0.000402219	0.00124739	0.00226082	0.000515085	0.00148882	0.0173448	0.00196257	0.0022509	0.00282476
Otu000067	Bacteria	Proteobacteria	Gammaproteobacteria	Thiotrichales	Piscirickettsiaceae	Methylophaga	0.00534996	0.00403615	0.00103439	0.00342402	0.00188454	0.00118601	0.00110375	0.000321586	0.000187384	0.000413173	0.000815285	0.00136071
Otu000068	Bacteria	Chloroflexi	Anaerolineae	Anaerolineales	Anaerolineaceae	Anaerolineaceae_unclassified	0.00243768	0.000875448	0.000430997	0.000979765	0.00161532	0.0023473	0.00139809	0.00129825	0.00183871	0.0075232	0.0030839	0.00211857
Otu000069	Bacteria	Proteobacteria	Alphaproteobacteria	Rhodobacterales	Rhodobacteraceae	Rhodobacteraceae_unclassified	0.000733462	0.00062532	0.000915869	0.00358903	0.00238708	0.000382981	0.00264901	0.00171512	0.00331436	0.00118787	0.00641594	0.00446106
Otu000070	Bacteria	Proteobacteria	Alphaproteobacteria	Rhodospirillales	Rhodospirillaceae	Caenispirillum	0.00129434	0.00378603	0.00865227	0.00142324	0.000457674	0.000358272	0.000809419	0.00200098	0.0021315	0.00268563	0.00560065	0.00232526
Otu000071	Bacteria	Chloroflexi	Anaerolineae	Anaerolineales	Anaerolineaceae	Anaerolineaceae_unclassified	0.00241611	0.000648059	0.000732695	0.000629112	0.0022794	0.00494169	0.00213392	0.0020248	0.00336121	0.00363248	0.00281805	0.0026353
Otu000072	Bacteria	Bacteria_unclassified	Bacteria_unclassified	Bacteria_unclassified	Bacteria_unclassified	Bacteria_unclassified	0.00171501	0.000432039	0.00310318	0.000495039	0.000520492	0.00273028	0.000956586	0.00622923	0.00604315	0.000791916	0.00290667	0.0014296
Otu000073	Archaea	Euryarchaeota	Methanomicrobia	Methanosarcinales	Methanosaetaceae	Methanosaeta	0.00124041	0.000306975	0.00101284	0.000350653	0.000305116	0.00597944	0.000515085	0.00981431	0.00309184	0.00239296	0.00154195	0.000861208
Otu000074	Bacteria	Chloroflexi	Anaerolineae	Anaerolineales	Anaerolineaceae	Anaerolineaceae_unclassified	0.00217881	0.000648059	0.00085122	0.000701306	0.00239606	0.00452164	0.00198675	0.00210817	0.00343148	0.00327096	0.0025522	0.00268697
Otu000075	Bacteria	Chloroflexi	Anaerolineae	Anaerolineales	Anaerolineaceae	Anaerolineaceae_unclassified	0.00185523	0.000773123	0.000624946	0.00112415	0.00139097	0.0021867	0.0013245	0.00160793	0.00196754	0.00695508	0.00297756	0.00179131
Otu000076	Bacteria	Proteobacteria	Alphaproteobacteria	Rhodobacterales	Rhodobacteraceae	Rhodobacteraceae_unclassified	0.00053931	0.000386561	0.000689596	0.00352715	0.00213581	0.000259439	0.00183959	0.00147691	0.00303328	0.00125674	0.00590195	0.00415102
Otu000077	Bacteria	Proteobacteria	Alphaproteobacteria	Rhodospirillales	Rhodospirillaceae	Caenispirillum	0.00105705	0.00351316	0.00871692	0.00100039	0.000421778	0.000345918	0.000588668	0.00175085	0.00227204	0.00261676	0.0037574	0.00187743
Otu000078	Bacteria	Proteobacteria	Gammaproteobacteria	Gammaproteobacteria_Incertae_Sedis	Unknown_Family	Unknown_Family_unclassified	0.0111314	0.000886817	0.000721921	0.000484726	0.000708946	0.000630065	0.00228109	0.000798009	0.00077296	0.00111901	0.00168374	0.00251473
Otu000079	Bacteria	Proteobacteria	Gammaproteobacteria	Gammaproteobacteria_Incertae_Sedis	Unknown_Family	Unknown_Family_unclassified	0.0115412	0.000966403	0.000581846	0.000330026	0.000610232	0.000889504	0.00242826	0.00109577	0.000726114	0.000705838	0.00122293	0.00285921
Otu000080	Bacteria	Chloroflexi	Anaerolineae	Anaerolineales	Anaerolineaceae	Anaerolineaceae_unclassified	0.00517738	0.000352453	0.000269373	0.000391906	0.00171403	0.00226082	0.00191317	0.00173894	0.00286932	0.00208308	0.00219772	0.0014985
Otu000081	Bacteria	Firmicutes	Firmicutes_unclassified	Firmicutes_unclassified	Firmicutes_unclassified	Firmicutes_unclassified	0.00268577	0.000522995	0.000387898	0.000330026	0.00058331	0.000914212	0.00154525	0.0039424	0.00108917	0.00421781	0.00283577	0.00542561
Otu000082	Bacteria	Bacteria_unclassified	Bacteria_unclassified	Bacteria_unclassified	Bacteria_unclassified	Bacteria_unclassified	0.00297699	0.000534364	0.000334023	0.00024752	0.00071792	0.00109953	0.00183959	0.00337069	0.00126484	0.0034259	0.00237496	0.00468497
Otu000083	Archaea	Euryarchaeota	Methanomicrobia	Methanosarcinales	ANME-2a-2b	ANME-2a-2b_unclassified	0.00102469	0.00138707	0.000668046	0.00102102	0.000870478	0.000518877	0.00338484	0.00082183	0.00144052	0.000912424	0.00132927	0.00203245
Otu000084	Bacteria	Chloroflexi	Anaerolineae	Anaerolineales	Anaerolineaceae	Anaerolineaceae_unclassified	0.00455178	0.000454778	0.000226274	0.000237206	0.00166019	0.0020508	0.00294334	0.00188187	0.00238915	0.00216916	0.00226862	0.00155017
Otu000085	Bacteria	Proteobacteria	Alphaproteobacteria	Rhodospirillales	Rhodospirillaceae	Marispirillum	0.00110019	0.00586664	0.00614171	0.00122728	0.000242298	0.00254497	0.0013245	0.00189378	0.000187384	0.000172156	0.000230407	0.000533949
Otu000086	Bacteria	Proteobacteria	Deltaproteobacteria	Desulfobacterales	Desulfobacteraceae	Desulfobacteraceae_unclassified	0.0010139	0.000454778	0.000140074	0.00116541	0.00136405	0.000420043	0.00360559	0.000369228	0.000210807	0.000395958	0.00607919	0.00582176
Otu000087	Bacteria	Chloroflexi	Ardenticatenia	Ardenticatenia_unclassified	Ardenticatenia_unclassified	Ardenticatenia_unclassified	0.00146692	0.000989142	9.69744e-05	0.00027846	0.000861504	0.00118601	0.00331126	0.0040496	0.000515307	0.00103293	0.000584878	0.000275586
Otu000089	Archaea	Euryarchaeota	Methanomicrobia	Methanosarcinales	Methanosarcinaceae	Methanosarcina	0.000668745	0.000181911	0.000150849	0.00021658	0.000116662	0.00032121	0.000147167	0.00986196	0.00268194	0.00552619	0.0024813	0.00160185
Otu000090	Bacteria	Chloroflexi	MSB-5B2	MSB-5B2_unclassified	MSB-5B2_unclassified	MSB-5B2_unclassified	0.00698946	0.00042067	0.000344798	0.000835379	0.000816634	0.000605357	0.00250184	0.00186996	0.000222519	0.00092964	0.00239268	0.00137793
Otu000091	Bacteria	Proteobacteria	Alphaproteobacteria	Rhodospirillales	Rhodospirillaceae	Marispirillum	0.000873683	0.00653743	0.00507499	0.00118603	0.000215376	0.00227318	0.00206034	0.00181041	5.85576e-05	3.44311e-05	0.000283577	0.000602845
Otu000092	Archaea	Euryarchaeota	Methanomicrobia	Methanosarcinales	Methanosarcinaceae	Methanosarcina	0.000679531	4.54778e-05	0.000215499	0.000257833	0.000107688	0.000296501	7.35835e-05	0.00924261	0.00282248	0.00599101	0.00202049	0.00118847
Otu000094	Bacteria	Bacteria_unclassified	Bacteria_unclassified	Bacteria_unclassified	Bacteria_unclassified	Bacteria_unclassified	0.000431448	0.000261497	0.000280148	0.00027846	0.000215376	0.000901858	0.00228109	0.00373992	0.000421615	0.00340868	0.00655773	0.00501223
Otu000095	Bacteria	Planctomycetes	Phycisphaerae	MSBL9	MSBL9_unclassified	MSBL9_unclassified	0.000636386	0.000682167	0.000441772	0.000938512	0.00185762	0.0017543	0.00301692	0.00132207	0.00115944	0.00285778	0.00246358	0.00122292
Otu000098	Bacteria	Planctomycetes	Phycisphaerae	MSBL9	MSBL9_unclassified	MSBL9_unclassified	0.000604028	0.000534364	0.000377123	0.000783812	0.00193838	0.00181607	0.00272259	0.00156029	0.00119458	0.00234132	0.00251675	0.0014296
Otu000099	Bacteria	Bacteria_unclassified	Bacteria_unclassified	Bacteria_unclassified	Bacteria_unclassified	Bacteria_unclassified	0.00448706	0.000739014	0.000226274	0.000257833	0.00302424	0.00295266	0.0013245	0.000464512	0.000866653	0.000361527	0.000797561	0.000964553
Otu000100	Bacteria	Chloroflexi	Anaerolineae	Anaerolineales	Anaerolineaceae	Anaerolineaceae_unclassified	0.00231903	0.000181911	0.000140074	0.000330026	0.000888426	0.00163076	0.00228109	0.00232256	0.00188556	0.00242739	0.00216228	0.00122292
Otu000101	Bacteria	Firmicutes	Firmicutes_unclassified	Firmicutes_unclassified	Firmicutes_unclassified	Firmicutes_unclassified	0.000614814	0.00153488	0.000797345	0.000505353	0.000457674	0.000988338	0.000809419	0.00144118	0.0029513	0.00989894	0.00143561	0.0015674
Otu000102	Archaea	Euryarchaeota	Methanomicrobia	Methanosarcinales	ANME-2a-2b	ANME-2a-2b_unclassified	0.00732383	0.000727645	0.000193949	0.000113447	0.00080766	0.00127248	0.000809419	0.000666992	0.000620711	0.00108458	0.000779838	0.00170519
Otu000103	Bacteria	Candidate_division_JS1	Candidate_division_JS1_unclassified	Candidate_division_JS1_unclassified	Candidate_division_JS1_unclassified	Candidate_division_JS1_unclassified	0.00293385	0.000522995	0.000323248	0.000536293	0.00160635	0.000963629	0.00220751	0.00258459	0.000585576	0.00196257	0.00262309	0.00201523
Otu000104	Bacteria	Bacteria_unclassified	Bacteria_unclassified	Bacteria_unclassified	Bacteria_unclassified	Bacteria_unclassified	0.00847796	0.00295606	0.000441772	0.000577546	0.000206402	0.00046946	0.001766	0.00121488	0.000105404	0.000292664	0.000407642	0.000551173
Otu000105	Bacteria	Proteobacteria	Deltaproteobacteria	Desulfobacterales	Desulfobacteraceae	Desulfobacteraceae_unclassified	0.000755034	0.000375192	0.000150849	0.00116541	0.00127431	0.000382981	0.00301692	0.000250122	0.000187384	0.000361527	0.00654	0.00375487
Otu000107	Bacteria	Chloroflexi	MSB-5B2	MSB-5B2_unclassified	MSB-5B2_unclassified	MSB-5B2_unclassified	0.006256	0.000488886	0.000452547	0.000876632	0.000699972	0.000481815	0.00154525	0.00151264	0.000187384	0.000912424	0.00221545	0.00105067
Otu000108	Bacteria	Bacteria_unclassified	Bacteria_unclassified	Bacteria_unclassified	Bacteria_unclassified	Bacteria_unclassified	0.00759349	0.00276278	0.000441772	0.000556919	0.000170506	0.000382981	0.00228109	0.00145309	4.68461e-05	0.000568113	0.000513984	0.000465052
Otu000109	Bacteria	Bacteroidetes	SB-1	SB-1_unclassified	SB-1_unclassified	SB-1_unclassified	0.00450863	0.00629868	0.00149772	0.00195953	0.000287168	0.000531231	0.000956586	0.000226301	8.19807e-05	0.000120509	0.000124065	0.000275586
Otu000110	Bacteria	Proteobacteria	Proteobacteria_Incertae_Sedis	Unknown_Order	Unknown_Family	Candidatus_Thiobios	0.0003128	0.000511625	0.000409447	0.00521854	0.00120252	0.000518877	0.00235467	0.000250122	0.00015225	0.000206587	0.000886179	0.00420269
Otu000112	Bacteria	Bacteroidetes	SB-1	SB-1_unclassified	SB-1_unclassified	SB-1_unclassified	0.00435763	0.00553692	0.00226274	0.00195953	0.000197428	0.000494169	0.000515085	0.000285854	2.3423e-05	0.000189371	0.000106341	0.000310035
Otu000113	Bacteria	Candidate_division_JS1	Candidate_division_JS1_unclassified	Candidate_division_JS1_unclassified	Candidate_division_JS1_unclassified	Candidate_division_JS1_unclassified	0.00297699	0.000397931	0.000398673	0.000505353	0.00130123	0.000728899	0.00183959	0.00251313	0.000398192	0.00230688	0.00233951	0.0021358
Otu000114	Archaea	Euryarchaeota	Methanomicrobia	Methanosarcinales	ANME-2a-2b	ANME-2a-2b_unclassified	0.00712968	0.00061395	0.000204724	0.0001547	0.000601258	0.00103775	0.000883002	0.000750366	0.000398192	0.000895209	0.000602602	0.00139516
Otu000115	Bacteria	Chloroflexi	Anaerolineae	Anaerolineales	Anaerolineaceae	Anaerolineaceae_unclassified	0.00108941	0.000250128	0.000387898	0.000680679	0.00177685	0.000765962	0.000956586	0.00139354	0.00210807	0.00392515	0.00228634	0.00115402
Otu000116	Bacteria	Bacteria_unclassified	Bacteria_unclassified	Bacteria_unclassified	Bacteria_unclassified	Bacteria_unclassified	0.000517738	0.00109147	0.000603396	0.000257833	0.000690998	0.000901858	0.000662252	0.00156029	0.00282248	0.00867664	0.00131155	0.00175686
Otu000119	Bacteria	Proteobacteria	Deltaproteobacteria	Desulfobacterales	Desulfobacteraceae	Desulfosarcina	0.000237297	0.000807231	0.00149772	0.00376436	0.00172301	0.00118601	0.000367918	7.14635e-05	0.000199096	0.000137724	0.000212683	0.0004995
Otu000120	Bacteria	Proteobacteria	Deltaproteobacteria	Desulfobacterales	Desulfobacteraceae	Desulfosarcina	0.000237297	0.000955034	0.00160547	0.00450692	0.00139097	0.00100069	0.000294334	0.000131016	0.000140538	6.88622e-05	0.000230407	0.000533949
Otu000121	Bacteria	Chloroflexi	Anaerolineae	Anaerolineales	Anaerolineaceae	Anaerolineaceae_unclassified	0.00122963	0.000329714	0.000312473	0.000525979	0.00166019	0.0010254	0.00125092	0.000964757	0.0021315	0.00397679	0.00166602	0.00105067
Otu000122	Bacteria	Chloroflexi	Chloroflexi_unclassified	Chloroflexi_unclassified	Chloroflexi_unclassified	Chloroflexi_unclassified	0.00220039	0.000238758	0.000247823	0.0003094	0.00071792	0.00133426	0.0013245	0.00221537	0.00145223	0.00156662	0.00168374	0.00125736
Otu000123	Archaea	Euryarchaeota	Methanomicrobia	ANME-1	ANME-1a	ANME-1a_unclassified	0.00201702	0.000318345	0.000172399	0.00021658	0.000430752	0.000259439	0.00117734	0.00164366	0.000199096	0.00170434	0.00219772	0.00623514
Otu000124	Bacteria	Proteobacteria	Proteobacteria_Incertae_Sedis	Unknown_Order	Unknown_Family	Candidatus_Thiobios	0.000355945	0.000329714	0.000420222	0.00417689	0.000879452	0.000506523	0.00206034	0.00020248	0.000163961	0.000361527	0.000779838	0.00339316
Otu000125	Archaea	Euryarchaeota	Methanomicrobia	ANME-1	ANME-1a	ANME-1a_unclassified	0.00223274	0.000466147	0.000129299	0.00021658	0.000457674	0.000247084	0.000735835	0.001465	0.000210807	0.00166991	0.00210911	0.00618347
Otu000126	Bacteria	Bacteroidetes	SB-1	SB-1_unclassified	SB-1_unclassified	SB-1_unclassified	0.000323586	0.00236485	0.00586156	0.00305274	0.000412804	0.000420043	0.000515085	0.000178659	0.000187384	0.000292664	0.000141789	0.0004995
Otu000127	Bacteria	Proteobacteria	Gammaproteobacteria	Methylococcales	Methylococcaceae	Methylomicrobium	0.00696789	0.000397931	0.000355573	0.000371279	0.00031409	0.000753607	0.000220751	0.000226301	0.000445038	0.000585329	0.00148878	0.00208412
Otu000128	Bacteria	Proteobacteria	Deltaproteobacteria	Deltaproteobacteria_unclassified	Deltaproteobacteria_unclassified	Deltaproteobacteria_unclassified	0.00155321	0.000318345	0.000150849	0.000319713	0.00176788	0.00318739	0.00264901	0.000666992	0.000527018	0.000292664	0.00116976	0.00124014
Otu000129	Archaea	Euryarchaeota	Methanomicrobia	Methanosarcinales	Methanosarcinaceae	Methanococcoides	0.000604028	0.000693536	0.00122834	0.000474413	0.000699972	0.00144544	0.000662252	0.0023702	0.00233059	0.00266841	0.00069122	0.0010679
Otu000130	Bacteria	Bacteria_unclassified	Bacteria_unclassified	Bacteria_unclassified	Bacteria_unclassified	Bacteria_unclassified	0.00212488	0.000363822	0.000193949	0.000134073	0.00049357	0.00111188	0.00198675	0.00220346	0.000515307	0.00103293	0.00173691	0.00192911
Otu000131	Bacteria	Proteobacteria	Gammaproteobacteria	Methylococcales	Methylococcaceae	Methylohalobius	0.00997724	0.000238758	0.000387898	0.000165013	0.000215376	0.000308856	7.35835e-05	0.000250122	0.000222519	0.000206587	0.000407642	0.00062007
Otu000132	Bacteria	Proteobacteria	Gammaproteobacteria	Methylococcales	Methylococcaceae	Methylomicrobium	0.00610499	0.000250128	0.000280148	0.0001547	0.000323064	0.000630065	7.35835e-05	0.000226301	0.000374769	0.000447604	0.00154195	0.00225636
Otu000135	Bacteria	Proteobacteria	Deltaproteobacteria	Desulfuromonadales	Geobacteraceae	Geobacteraceae_unclassified	0.00186601	0.000193281	9.69744e-05	0.00021658	0.000305116	0.00800553	0.000515085	0.000357317	0.00023423	0.000533682	0.000230407	0.000688966
Otu000136	Archaea	Euryarchaeota	Methanomicrobia	Methanosarcinales	Methanosarcinaceae	Methanococcoides	0.000550097	0.000795862	0.00114214	0.000474413	0.000699972	0.00185313	0.000367918	0.00194142	0.00175673	0.00275449	0.000726667	0.000792311
Otu000140	Bacteria	Bacteroidetes	SB-1	SB-1_unclassified	SB-1_unclassified	SB-1_unclassified	0.000453021	0.00194418	0.0045578	0.00284648	0.00040383	0.000444752	0	0.000119106	7.02691e-05	0.00015494	0.000159512	0.000430604
Otu000152	Bacteria	Bacteroidetes	BD2-2	BD2-2_unclassified	BD2-2_unclassified	BD2-2_unclassified	0.000927614	0.000488886	0.00642186	0.000886945	9.8714e-05	0.0011613	0.000220751	0.000357317	5.85576e-05	8.60778e-05	3.54472e-05	8.61208e-05
Otu000153	Bacteria	Bacteroidetes	Bacteroidia	Bacteroidales	Marinilabiaceae	Marinilabiaceae_unclassified	5.3931e-05	0.000295606	0.000301698	0.000505353	0.00250375	0.000815379	0	0.000345407	0.00501253	0.000137724	0.000265854	0.000878432
Otu000155	Bacteria	Bacteroidetes	BD2-2	BD2-2_unclassified	BD2-2_unclassified	BD2-2_unclassified	0.000776607	0.000488886	0.00640031	0.000814752	4.487e-05	0.00122307	0.000147167	0.000381138	4.68461e-05	8.60778e-05	1.77236e-05	8.61208e-05
Otu000156	Bacteria	Bacteroidetes	Bacteroidia	Bacteroidales	Marinilabiaceae	Marinilabiaceae_unclassified	8.62897e-05	0.000318345	0.000269373	0.000577546	0.00250375	0.000988338	0	0.000321586	0.00460263	0.000103293	0.000230407	0.000930104

## Sheet: S8
Supplementary Table S8. Taxonomic classification and abundances of genes involved in hydrogen, methane, metal, nitrogen, sulfur, and fermentation metabolisms.
Full name	Pathway	Genus		Proportion
Formylmethanofuran dehydrogenase	Methane production / oxidation	Methanomethylovorans /ANME-2a	Methanosaeta / Candidatus Methanoperedens	8.72% / 96.82%	8.36% / 3.18 %
Methenyltetrahydromethanopterin cyclohydrolase	Methane production / oxidation	Methanosarcina / ANME-2a	Methanosaeta / Candidatus Methanoperedens	21.57% / 93.29%	13.73% / 7.19%
Methyl-Coenzyme M reductase	Methane production / oxidation	Methanosaeta / ANME-2a	Methanosarcina / Candidatus Methanoperedens	23.43% / 79.54%	21.22% / 20.45%
Methylenetetrahydromethanopterin reductase	Methane production / oxidation	Methanosarcina / ANME-2a	Methanococcoides / Candidatus Methanoperedens	80.28% / 97.32%	15.49% / 2.68%
Methylenetetrahydromethanopterin dehydrogenase	Methane production / oxidation	Methanolobus/ ANME-2a	Methanococcoides / Candidatus Methanoperedens	23.68% / 95.51%	23.68% / 4.49%
Tetrahydromethanopterin S-methyltransferase	Methane production / oxidation	Methanosarcina / ANME-2a	Methanolobus / Candidatus Methanoperedens	34.23% / 97.36%	20.62% / 26.32%
Methanol:coenzyme M methyltransferase	Methane production	Methanosarcina	-	1	-
Methane monooxygenase	Methane oxidation	Methylobacter	Methylohalobius	0.227273	0.181818
Lactate dehydrogenase	Fermentation	Gluconobacter	Thiolapillus	0.1667	0.1398
Alcohol dehydrogenase	Fermentation	Bacillus	Streptococcus	0.1773	0.1008
Acetyl-CoA synthetase (ADP-forming)	Fermentation	Candidatus Methanoperedens	Candidatus Kuenenia	0.4628	0.1019
Acetate kinase	Fermentation	Clostridium	Geobacter	0.2246	0.095
Phosphate acetyltransferase	Fermentation	Desulfuromonas	Marionbacter	0.2181	0.2112
Cytochrome c peroxidase	Metal reduction	Geobacter	Geoalkalibacter	0.3957	0.2147
Sigma-54-dependent transcriptional response regulator	Metal reduction	Geobacter	Pelobacter	0.568	0.3897
Cytochrome C biogenesis protein	Metal reduction	Burkholderia	Methylotenera	0.1317	0.1038
Double CXXCH motif	Metal reduction	Desulfuromonas	Geobacter	0.5282	0.2197
[FeFe] Hydrogenase subunit alpha	Hydrogenase	Halanaerobium	Anaerophaga	0.1268	0.097561
[NiFe] Hydrogenase large subunit	Hydrogenase	Geobacter	Methanosarcina	0.1704	0.0435
Arabinofuranosidase	Organic carbon degradation	Prolixibacter	Rhodanobacter	0.284133	0.207792
Chitinase	Organic carbon degradation	Fulvivirga	Mycobacterium	0.204878	0.2
Endoglucanase	Organic carbon degradation	Bacillus	uncultured bacteria	0.7778	0.222222
Rhamnosidase	Organic carbon degradation	Prolixibacter	Bacteroides	0.108511	0.1
Xylosidase	Organic carbon degradation	Prolixibacter	Bacteroides	0.165455	0.134545
Adenylyl-sulfate reductase	Sulfate reduction	Thioalkalivibrio	Desulfovibrio	0.0761124	0.0737705
Dissimilatory sulfite reductase	Sulfate reduction	Desulfosporosinus	Desulfobulbus	0.258824	0.16
Sulfate adenylyltransferase	Sulfate reduction	Clostridium	unclassified Alphproteobacteria	0.247573	0.0679612
Sulfur-oxidizing protein SoxA	Sulfur oxidation	Thiolapillus	Bradyrhizobium	0.882353	0.0588235
Sulfur-oxidizing protein SoxB	Sulfur oxidation	Thiolapillus	Sulfurovum	0.985507	0.0147059
Sulfur-oxidizing protein SoxX	Sulfur oxidation	Magnetospira	Thiolapillus	0.405405	0.297297
Sulfur-oxidizing protein SoxY	Sulfur oxidation	Thiolapillus	Sulfuricella	0.536585	0.414634
Sulfur-oxidizing protein SoxZ	Sulfur oxidation	Thiolapillus	uncultured bacteria	0.714286	0.285714
Respiratory membrane-bound nitrate reductase	Dissimilatory nitrogen reduction	Marinobacter	Thermus	0.208416	0.0519802
Periplasmic nitrate reductase	Dissimilatory nitrogen reduction	Shewanella	Dinoroseobacter	0.4118	0.3529
Cytoplasmic NADH-dependent nitrite reductase	Dissimilatory nitrogen reduction	Marinobacter	Methylophaga	0.401442	0.110577
Cytochrome c nitrite reductase	Dissimilatory nitrogen reduction	Desulfovibrio	Saccharicrinis	0.580311	0.15544
Nittrogen fixation genes	Nitrogen fixation	Methanosarcina	Methanolobus	0.249128	0.0852383
Ammonia monooxygenase	Nitrification	Halomonas	Thalassobaculum	0.333333	0.2

## Sheet: S9
Supplementary Table S9. Taxonomic classification and abundances for the major OTUs (> 0.1% of the total reads) in incubated samples.
OTU	Silva						Sample
	Domain	Phylum	Class	Order	Family	Genus	T0	Nitrogen control	No exogenous substrate	Sulfate	AQDS	Fumarate	Ferrihydrite	Ferrihydrite/AQDS	Ferrihydrite/fumarate	Nitrate
Otu000001	Archaea	Euryarchaeota	Methanomicrobia	Methanosarcinales	ANME-2a-2b	ANME-2a-2b_unclassified	0.0796495	0.0148474	0.0281775	0.0402325	0.0407971	0.00789296	0.034394	0.0271584	0.00351775	0.0130333
Otu000002	Archaea	Euryarchaeota	Methanomicrobia	Methanosarcinales	ANME-2a-2b	ANME-2a-2b_unclassified	0.0768618	0.0104482	0.0160871	0.0188386	0.0390972	0.0034652	0.00814156	0.0137469	0.00103933	0.00732905
Otu000003	Bacteria	Proteobacteria	Deltaproteobacteria	Desulfuromonadales	Sva1033	Sva1033_unclassified	0.00796495	0.0345752	0.0177858	0.024901	0.0367362	0.0484166	0.0108831	0.0261526	0.0247042	0.00764019
Otu000004	Bacteria	Proteobacteria	Deltaproteobacteria	Desulfuromonadales	Sva1033	Sva1033_unclassified	0.0091597	0.0316882	0.0171863	0.0269052	0.0368307	0.0647801	0.0185262	0.0318525	0.0279021	0.0088156
Otu000005	Bacteria	Proteobacteria	Gammaproteobacteria	Alteromonadales	Alteromonadaceae	Marinobacter	0.00776583	0.00268078	0.00139888	0.00135277	0.00160544	0.00192511	0.00556617	0.00804694	0.0302207	0.00207426
Otu000006	Bacteria	Bacteria_unclassified	Bacteria_unclassified	Bacteria_unclassified	Bacteria_unclassified	Bacteria_unclassified	0.00126112	0.00433049	0.00329736	0.00420863	0.00764945	0.00231014	0.00132923	0.00360436	0.00199872	0.000449423
Otu000007	Bacteria	Bacteria_unclassified	Bacteria_unclassified	Bacteria_unclassified	Bacteria_unclassified	Bacteria_unclassified	0.00159299	0.00474292	0.00409672	0.0054612	0.00746057	0.00385023	0.00299078	0.00402347	0.00239846	0.0010717
Otu000008	Bacteria	Proteobacteria	Deltaproteobacteria	Desulfuromonadales	Desulfuromonadales_unclassified	Desulfuromonadales_unclassified	0.00179211	0.0068738	0.0044964	0.00581191	0.0110492	0.0179998	0.00415386	0.00586756	0.039095	0.00197055
Otu000009	Bacteria	Proteobacteria	Deltaproteobacteria	Desulfuromonadales	Desulfuromonadales_unclassified	Desulfuromonadales_unclassified	0.00132749	0.00735496	0.00419664	0.00496017	0.0109548	0.0179036	0.00498463	0.00880134	0.0430924	0.00179769
Otu000010	Bacteria	Proteobacteria	Deltaproteobacteria	Desulfobacterales	Desulfobulbaceae	Desulfurivibrio	0.00159299	0.072656	0.0705436	0.0954958	0.0349419	0.0109731	0.034477	0.00502934	0.0304605	0.00383738
Otu000011	Bacteria	Proteobacteria	Deltaproteobacteria	Desulfobacterales	Desulfobulbaceae	Desulfurivibrio	0.00119474	0.0628952	0.0632494	0.0659853	0.0326754	0.00606411	0.019357	0.00427494	0.0216661	0.00255825
Otu000012	Bacteria	Chloroflexi	Ardenticatenia	Ardenticatenia_unclassified	Ardenticatenia_unclassified	Ardenticatenia_unclassified	0.00126112	0.00962332	0.0039968	0.0122752	0.018982	0.00423525	0.00456924	0.029254	0.00791493	0.0139321
Otu000014	Bacteria	Proteobacteria	Deltaproteobacteria	Desulfuromonadales	Desulfuromonadaceae	Desulfuromonadaceae_unclassified	0.00126112	0.00529282	0.00219824	0.00420863	0.00812164	0.00539032	0.00407078	0.0093881	0.00559642	0.00311139
Otu000016	Bacteria	Proteobacteria	Deltaproteobacteria	Desulfuromonadales	Desulfuromonadaceae	Pelobacter	0.00126112	0.00474292	0.00439648	0.00390801	0.00821607	0.00587159	0.00432001	0.00846605	0.00407739	0.00241997
Otu000017	Bacteria	Proteobacteria	Deltaproteobacteria	Desulfobacterales	Desulfobulbaceae	Desulfurivibrio	0.000265498	0.00453671	0.00319744	0.0036575	0.00292757	0.00105881	0.0039877	0.00209556	0.000559642	0.000933416
Otu000018	Archaea	Euryarchaeota	Methanomicrobia	Methanosarcinales	ANME-2a-2b	ANME-2a-2b_unclassified	0.00398248	0.00611768	0.0116906	0.0155819	0.00472188	0.00221388	0.0216831	0.0100587	0.000879437	0.00483994
Otu000019	Bacteria	Proteobacteria	Deltaproteobacteria	Desulfobacterales	Desulfobulbaceae	Desulfurivibrio	0.000464622	0.00109981	0.00139888	0.00250514	0.00188875	0.00067379	0.00348924	0.00201174	0.000559642	0.000587707
Otu000020	Bacteria	Acidobacteria	Holophagae	Acanthopleuribacterales	Acanthopleuribacteraceae	Thermotomaculum	0.00132749	0.00556778	0.00339728	0.00440904	0.0110492	0.00336895	0.0039877	0.00678961	0.00279821	0.00159026
Otu000021	Bacteria	Acidobacteria	Holophagae	Acanthopleuribacterales	Acanthopleuribacteraceae	Thermotomaculum	0.000796495	0.00439923	0.0029976	0.00521068	0.010577	0.00250265	0.0047354	0.00653814	0.00263831	0.00183226
Otu000022	Bacteria	Proteobacteria	Gammaproteobacteria	Alteromonadales	Alteromonadaceae	Marinobacter	0.000929245	0.00240583	0.00259792	0.00280575	0.00217207	0.00125132	0.00282462	0.00217938	0.000239846	0.000553136
Otu000023	Bacteria	Proteobacteria	Gammaproteobacteria	Alteromonadales	Alteromonadaceae	Marinobacter	0.00159299	0.00439923	0.00189848	0.00320657	0.00132213	0.00125132	0.00216001	0.00217938	0.000319795	0.00159026
Otu000026	Bacteria	Bacteria_unclassified	Bacteria_unclassified	Bacteria_unclassified	Bacteria_unclassified	Bacteria_unclassified	0.000265498	0	0	0.000350719	0.000188875	9.62557e-05	0.0834095	0	7.99488e-05	0.236051
Otu000027	Bacteria	Proteobacteria	Gammaproteobacteria	Gammaproteobacteria_Incertae_Sedis	Unknown_Family	Unknown_Family_unclassified	0.00172574	0.00309321	0.00279776	0.00200411	0.00113325	0.00067379	0.00996926	0.00611903	0.000319795	0.00193597
Otu000028	Bacteria	Proteobacteria	Gammaproteobacteria	Gammaproteobacteria_Incertae_Sedis	Unknown_Family	Unknown_Family_unclassified	0.00199124	0.00302447	0.00239808	0.00175359	0.00169988	0.00125132	0.00864003	0.00628667	7.99488e-05	0.00231626
Otu000029	Bacteria	Proteobacteria	Alphaproteobacteria	Rhodobacterales	Rhodobacteraceae	Rhodobacteraceae_unclassified	0.00245586	0.0101732	0.00899281	0.00811664	0.0169988	0.00529406	0.0162831	0.0299246	0.00879437	0.00421766
Otu000030	Bacteria	Bacteria_unclassified	Bacteria_unclassified	Bacteria_unclassified	Bacteria_unclassified	Bacteria_unclassified	0.000132749	0	0	0.000250514	0.000283313	0	0.0790895	0	0	0.185577
Otu000031	Bacteria	Bacteria_unclassified	Bacteria_unclassified	Bacteria_unclassified	Bacteria_unclassified	Bacteria_unclassified	0.000464622	0.0014435	0.00119904	0.00160329	0.00349419	0.00125132	0.000996926	0.00234702	0.000319795	0.000138284
Otu000035	Bacteria	Chloroflexi	Anaerolineae	Anaerolineales	Anaerolineaceae	Anaerolineaceae_unclassified	0.017722	0.0259142	0.0260791	0.0296107	0.0339975	0.0195399	0.0166985	0.0182733	0.0286217	0.0134827
Otu000037	Bacteria	Bacteroidetes	SB-1	SB-1_unclassified	SB-1_unclassified	SB-1_unclassified	0.00205761	0.00350564	0.00319744	0.00330678	0.000661063	0.00182886	0.00199385	0.000419111	0.00223857	0.000587707
Otu000038	Bacteria	Bacteroidetes	SB-1	SB-1_unclassified	SB-1_unclassified	SB-1_unclassified	0.00179211	0.00247457	0.00119904	0.00385791	0.000661063	0.000962557	0.00149539	0.00125733	0.00151903	0.000864274
Otu000039	Bacteria	Firmicutes	Clostridia	Clostridiales	Clostridiales_unclassified	Clostridiales_unclassified	0.000597372	0.000893594	0.0004996	0.000400822	0.00037775	0.0108769	0.000498463	0.000251467	0.00767509	0.000103713
Otu000041	Bacteria	Chloroflexi	Anaerolineae	Anaerolineales	Anaerolineaceae	Anaerolineaceae_unclassified	0.0153989	0.0226835	0.0267786	0.0215442	0.0374917	0.0190586	0.00980311	0.0135792	0.0191078	0.0083316
Otu000042	Bacteria	Firmicutes	Clostridia	Clostridiales	Clostridiales_unclassified	Clostridiales_unclassified	0.000265498	0.00116855	0.0004996	0.000501027	0.00037775	0.00914429	0.000415386	0.000419111	0.0101535	3.4571e-05
Otu000043	Bacteria	Proteobacteria	Deltaproteobacteria	Desulfobacterales	Desulfobulbaceae	Desulfobulbaceae_unclassified	6.63746e-05	0.00281826	0.00119904	0.00125257	0.00462744	0.00365771	0.000830772	0.00142498	0.000879437	0.000138284
Otu000044	Bacteria	Proteobacteria	Deltaproteobacteria	Desulfobacterales	Desulfobulbaceae	Desulfobulbaceae_unclassified	0.000199124	0.00378059	0.000799361	0.00130267	0.00396638	0.00269516	0.00116308	0.00134116	0.00111928	0.000207426
Otu000047	Bacteria	Proteobacteria	Alphaproteobacteria	Rhodospirillales	Rhodospirillaceae	Magnetovibrio	0.000597372	0.00357437	0.00119904	0.00100205	0.000566626	0.00125132	0.00191078	0.00134116	7.99488e-05	0.000553136
Otu000048	Bacteria	Candidate_division_OD1	Candidate_division_OD1_unclassified	Candidate_division_OD1_unclassified	Candidate_division_OD1_unclassified	Candidate_division_OD1_unclassified	0.000132749	0.00151224	0.0004996	0.00100205	0.00179431	0.00105881	0.000664617	0.00108969	0.00335785	0.000449423
Otu000052	Archaea	Euryarchaeota	Methanomicrobia	Methanosarcinales	ANME-2a-2b	ANME-2a-2b_unclassified	0.000132749	0.00206214	0.00229816	0.0018538	0.00245538	0.00067379	0.00216001	0.00134116	0.000559642	0.000587707
Otu000053	Archaea	Euryarchaeota	Methanomicrobia	Methanosarcinales	ANME-2a-2b	ANME-2a-2b_unclassified	0.000331873	0.00309321	0.00159872	0.00245503	0.00207763	0.000577534	0.00141231	0.00142498	0.000799488	0.000553136
Otu000054	Bacteria	Proteobacteria	Gammaproteobacteria	Methylococcales	IheB2-23	IheB2-23_unclassified	0.0106199	0.0140913	0.00589528	0.00821684	0.0147323	0.00731543	0.00714464	0.0184409	0.000959386	0.000864274
Otu000055	Bacteria	Proteobacteria	Gammaproteobacteria	Methylococcales	Methylococcales_unclassified	Methylococcales_unclassified	0.00935882	0.0129227	0.00659472	0.00681397	0.016621	0.00664164	0.00573233	0.0186085	0.00111928	0.000898845
Otu000056	Bacteria	Candidate_division_OP8	Candidate_division_OP8_unclassified	Candidate_division_OP8_unclassified	Candidate_division_OP8_unclassified	Candidate_division_OP8_unclassified	0.000663746	0.00439923	0.00359712	0.00215442	0.00698838	0.00134758	0.00207693	0.00335289	0.00183882	0.000933416
Otu000057	Bacteria	Bacteria_unclassified	Bacteria_unclassified	Bacteria_unclassified	Bacteria_unclassified	Bacteria_unclassified	0	0.00123728	0.00059952	0.00170349	0.00264425	0.00067379	0.000664617	0.00184409	0.0112728	0.000933416
Otu000058	Bacteria	Chloroflexi	Anaerolineae	Anaerolineales	Anaerolineaceae	Anaerolineaceae_unclassified	0.000597372	0.00158097	0.000999201	0.00100205	0.00122769	0.00067379	0.00058154	0.00100587	0.00119923	0.00134827
Otu000059	Bacteria	Candidate_division_OP8	Candidate_division_OP8_unclassified	Candidate_division_OP8_unclassified	Candidate_division_OP8_unclassified	Candidate_division_OP8_unclassified	0.000730121	0.00577399	0.00289768	0.00285585	0.00642176	0.000962557	0.00216001	0.0030176	0.000959386	0.00120998
Otu000060	Bacteria	Chloroflexi	Anaerolineae	Anaerolineales	Anaerolineaceae	Anaerolineaceae_unclassified	0.000331873	0.00323068	0.000999201	0.00285585	0.0022665	0.00067379	0.00282462	0.00293378	0.00127918	0.00117541
Otu000061	Bacteria	Chloroflexi	Anaerolineae	Anaerolineales	Anaerolineaceae	Anaerolineaceae_unclassified	0.000796495	0.00405554	0.00129896	0.00270555	0.00321088	0.000866301	0.00249232	0.00293378	0.00223857	0.00165941
Otu000062	Bacteria	Candidate_division_OP11	Candidate_division_OP11_unclassified	Candidate_division_OP11_unclassified	Candidate_division_OP11_unclassified	Candidate_division_OP11_unclassified	0.000132749	0.00206214	0.00069944	0.00195401	0.00254982	0.000962557	0.000332309	0.00125733	0.00991366	0.000795132
Otu000063	Bacteria	Chloroflexi	Anaerolineae	Anaerolineales	Anaerolineaceae	Anaerolineaceae_unclassified	0.000730121	0.00151224	0.000999201	0.000851746	0.00169988	0.00115507	0.000664617	0.00159262	0.00151903	0.00117541
Otu000065	Bacteria	Proteobacteria	Gammaproteobacteria	Thiotrichales	Piscirickettsiaceae	Methylophaga	0.00710208	0.00756118	0.0044964	0.00816674	0.00642176	0.00423525	0.00481848	0.00637049	0.00159898	0.00138284
Otu000067	Bacteria	Proteobacteria	Gammaproteobacteria	Thiotrichales	Piscirickettsiaceae	Methylophaga	0.00643834	0.00694254	0.00439648	0.00726489	0.00670507	0.00317644	0.00423694	0.00360436	0.00143908	0.0013137
Otu000068	Bacteria	Chloroflexi	Anaerolineae	Anaerolineales	Anaerolineaceae	Anaerolineaceae_unclassified	0.00086287	0.00419302	0.00209832	0.00440904	0.0065162	0.00231014	0.00232616	0.0109807	0.00455708	0.00286939
Otu000069	Bacteria	Proteobacteria	Alphaproteobacteria	Rhodobacterales	Rhodobacteraceae	Rhodobacteraceae_unclassified	0.000199124	0.00158097	0.000799361	0.00120247	0.00103881	0.00144383	0.00116308	0.00276614	0.00855453	0.000587707
Otu000071	Bacteria	Chloroflexi	Anaerolineae	Anaerolineales	Anaerolineaceae	Anaerolineaceae_unclassified	0.000995619	0.00261204	0.00179856	0.00150308	0.0022665	0.00067379	0.00058154	0.000670578	0.000639591	0.000691419
Otu000073	Archaea	Euryarchaeota	Methanomicrobia	Methanosarcinales	Methanosaetaceae	Methanosaeta	0	0.00130602	0.000899281	0.000951952	9.44376e-05	0.0102031	0.000249232	0.000754401	0	0.000138284
Otu000074	Bacteria	Chloroflexi	Anaerolineae	Anaerolineales	Anaerolineaceae	Anaerolineaceae_unclassified	0.00106199	0.00164971	0.00239808	0.00135277	0.00207763	0.00105881	0.000664617	0.000754401	0.00135913	0.000380281
Otu000075	Bacteria	Chloroflexi	Anaerolineae	Anaerolineales	Anaerolineaceae	Anaerolineaceae_unclassified	0.00106199	0.00274952	0.00189848	0.00395811	0.00623288	0.00231014	0.00124616	0.00838223	0.0037576	0.0023854
Otu000076	Bacteria	Proteobacteria	Alphaproteobacteria	Rhodobacterales	Rhodobacteraceae	Rhodobacteraceae_unclassified	6.63746e-05	0.00233709	0.00139888	0.000901849	0.000849939	0.00211762	0.00132923	0.0022632	0.00783499	0.00072599
Otu000078	Bacteria	Proteobacteria	Gammaproteobacteria	Gammaproteobacteria_Incertae_Sedis	Unknown_Family	Unknown_Family_unclassified	0.000929245	0.00103107	0.00129896	0.00100205	0.00141656	0.000288767	0.00390463	0.000838223	0.000239846	0.000207426
Otu000080	Bacteria	Chloroflexi	Anaerolineae	Anaerolineales	Anaerolineaceae	Anaerolineaceae_unclassified	0.000796495	0.00178719	0.00129896	0.000801643	0.00179431	0.00144383	0.000664617	0.00134116	0.00207867	0.000518565
Otu000083	Archaea	Euryarchaeota	Methanomicrobia	Methanosarcinales	ANME-2a-2b	ANME-2a-2b_unclassified	0.000265498	0.00288699	0.00589528	0.00460945	0.00103881	0.00202137	0.00747695	0.00360436	0.000239846	0.00311139
Otu000086	Bacteria	Proteobacteria	Deltaproteobacteria	Desulfobacterales	Desulfobacteraceae	Desulfobacteraceae_unclassified	0.000265498	0.0034369	0.00219824	0.00465955	0.000188875	9.62557e-05	0.00282462	0.000167645	0	0.000241997
Otu000087	Bacteria	Chloroflexi	Ardenticatenia	Ardenticatenia_unclassified	Ardenticatenia_unclassified	Ardenticatenia_unclassified	0.00086287	0.0048804	0.00159872	0.00982013	0.000944376	0.0043315	0.00207693	0.015088	0.00351775	0.00805504
Otu000088	Bacteria	Proteobacteria	Deltaproteobacteria	Desulfuromonadales	Desulfuromonadaceae	Pelobacter	6.63746e-05	0.000412428	9.99201e-05	0.000150308	0.00037775	0.0963519	0.000332309	0	0.0195875	0
Otu000093	Bacteria	Proteobacteria	Deltaproteobacteria	Desulfobacterales	Desulfobulbaceae	Desulfotalea	0.000663746	0.00659885	0.00379696	0.00651335	0.00264425	0.0303205	0.00540002	0.00251467	0.0143108	0.00072599
Otu000095	Bacteria	Planctomycetes	Phycisphaerae	MSBL9	MSBL9_unclassified	MSBL9_unclassified	0.00199124	0.00171845	0.000899281	0.0019039	0.001511	0.000192511	0.000498463	0.00100587	0.00119923	0.000483994
Otu000097	Bacteria	Proteobacteria	Deltaproteobacteria	Desulfobacterales	Desulfobulbaceae	Desulfotalea	0.000398248	0.00611768	0.0039968	0.00566161	0.00188875	0.0278179	0.00432001	0.00393965	0.0128718	0.000656849
Otu000098	Bacteria	Planctomycetes	Phycisphaerae	MSBL9	MSBL9_unclassified	MSBL9_unclassified	0.00219036	0.00130602	0.00119904	0.00310637	0.00141656	0.000577534	0.00116308	0.00125733	0.00143908	0.000518565
Otu000099	Bacteria	Bacteria_unclassified	Bacteria_unclassified	Bacteria_unclassified	Bacteria_unclassified	Bacteria_unclassified	0.000663746	0.00281826	0.00269784	0.00330678	0.000849939	0	0.0018277	0.000167645	0.000639591	0.000380281
Otu000100	Bacteria	Chloroflexi	Anaerolineae	Anaerolineales	Anaerolineaceae	Anaerolineaceae_unclassified	0.000199124	0.00302447	0.00109912	0.00210431	0.00188875	0.00154009	0.000498463	0.00159262	0.00127918	0.00034571
Otu000105	Bacteria	Proteobacteria	Deltaproteobacteria	Desulfobacterales	Desulfobacteraceae	Desulfobacteraceae_unclassified	0.000199124	0.00295573	0.00259792	0.00280575	0	9.62557e-05	0.00299078	8.38223e-05	0	0.000172855
Otu000111	Bacteria	Proteobacteria	Deltaproteobacteria	Desulfobacterales	Desulfobulbaceae	Desulfofustis	0.000730121	0.0111356	0.00809353	0.00961972	0.00472188	0.00231014	0.00515079	0.00444258	0.000799488	0.00300767
Otu000115	Bacteria	Chloroflexi	Anaerolineae	Anaerolineales	Anaerolineaceae	Anaerolineaceae_unclassified	0.000398248	0.00171845	0.000899281	0.00135277	0.00141656	0.000866301	0.000664617	0.00142498	0.00239846	0.00114084
Otu000117	Bacteria	Proteobacteria	Deltaproteobacteria	Desulfuromonadales	Desulfuromonadaceae	Desulfuromusa	6.63746e-05	6.8738e-05	0.00019984	5.01027e-05	0	0.0497642	8.30772e-05	8.38223e-05	0.0181484	0
Otu000118	Bacteria	Proteobacteria	Deltaproteobacteria	Desulfobacterales	Desulfobulbaceae	Desulfofustis	0.00106199	0.00708001	0.00929257	0.00786613	0.00528851	0.00105881	0.00224308	0.003772	0.000639591	0.00235083
Otu000119	Bacteria	Proteobacteria	Deltaproteobacteria	Desulfobacterales	Desulfobacteraceae	Desulfosarcina	0.000929245	0.00556778	0.00319744	0.00706448	0	0.00413899	0.00340616	0.000167645	0.00519667	6.91419e-05
Otu000120	Bacteria	Proteobacteria	Deltaproteobacteria	Desulfobacterales	Desulfobacteraceae	Desulfosarcina	0.000796495	0.00467418	0.00339728	0.00631294	9.44376e-05	0.00404274	0.00265847	0.000167645	0.00503678	3.4571e-05
Otu000121	Bacteria	Chloroflexi	Anaerolineae	Anaerolineales	Anaerolineaceae	Anaerolineaceae_unclassified	0.000199124	0.00185593	0.000999201	0.00120247	0.00103881	0.000770045	0.000664617	0.00142498	0.00231852	0.00179769
Otu000122	Bacteria	Chloroflexi	Chloroflexi_unclassified	Chloroflexi_unclassified	Chloroflexi_unclassified	Chloroflexi_unclassified	6.63746e-05	0.00137476	0.0014988	0.00110226	0.00264425	0.000866301	0.000747695	0.00142498	0.00183882	0.00034571
Otu000127	Bacteria	Proteobacteria	Gammaproteobacteria	Methylococcales	Methylococcaceae	Methylomicrobium	0.000597372	0.00178719	0.00119904	0.00125257	0.00254982	0.000962557	0.000996926	0.0015088	0.000719539	0.000414852
Otu000132	Bacteria	Proteobacteria	Gammaproteobacteria	Methylococcales	Methylococcaceae	Methylomicrobium	0.000398248	0.0019934	0.00209832	0.00210431	0.00245538	0.00134758	0.00166154	0.00192791	0.000479693	0.000311139
Otu000133	Bacteria	Proteobacteria	Deltaproteobacteria	Desulfuromonadales	Desulfuromonadales_unclassified	Desulfuromonadales_unclassified	0.000265498	0.00584273	0.00109912	0.000951952	0.00132213	0.00105881	0.00149539	0.00343671	0.00103933	0.00072599
Otu000137	Bacteria	Bacteria_unclassified	Bacteria_unclassified	Bacteria_unclassified	Bacteria_unclassified	Bacteria_unclassified	0.000663746	0.0019934	0.00229816	0.00235483	0.00245538	0.00115507	0.00149539	0.0022632	0.000879437	0.000483994
Otu000147	Bacteria	Bacteria_unclassified	Bacteria_unclassified	Bacteria_unclassified	Bacteria_unclassified	Bacteria_unclassified	0.000398248	0.00213088	0.00159872	0.00215442	0.00254982	0.00134758	0.00124616	0.00234702	0.000879437	0.000241997
Otu000148	Bacteria	Proteobacteria	Deltaproteobacteria	Desulfobacterales	Desulfobulbaceae	Desulfobulbus	0.000398248	0.00446797	0.00419664	0.00345709	0.0262537	0.000481278	0.00556617	0.000754401	0.0370963	0.000276568
Otu000149	Bacteria	Proteobacteria	Deltaproteobacteria	Desulfobacterales	Desulfobulbaceae	Desulfobulbus	0.000331873	0.00426175	0.00329736	0.00415852	0.028048	0.000577534	0.00573233	0.00134116	0.0352574	0.000207426
Otu000150	Bacteria	Bacteria_unclassified	Bacteria_unclassified	Bacteria_unclassified	Bacteria_unclassified	Bacteria_unclassified	0	0	0	0	0	9.62557e-05	0.0296586	8.38223e-05	0	0.020708
Otu000154	Bacteria	Chloroflexi	Anaerolineae	Anaerolineales	Anaerolineaceae	Anaerolineaceae_unclassified	0.000530997	0.00247457	0.00069944	0.00215442	0.00217207	0.00154009	0.00199385	0.00192791	0.00111928	0.00124456
Otu000161	Bacteria	Bacteria_unclassified	Bacteria_unclassified	Bacteria_unclassified	Bacteria_unclassified	Bacteria_unclassified	0	0	0	0	0	9.62557e-05	0.00141231	0	7.99488e-05	0.030941
Otu000164	Bacteria	Proteobacteria	Proteobacteria_unclassified	Proteobacteria_unclassified	Proteobacteria_unclassified	Proteobacteria_unclassified	0	0	0	0	0	0	0.0254216	0.000335289	0	0.0165595
Otu000165	Bacteria	Chloroflexi	Anaerolineae	Anaerolineales	Anaerolineaceae	Anaerolineaceae_unclassified	0.000265498	0.00192466	0.0004996	0.00195401	0.00188875	0.00115507	0.000996926	0.00125733	0.000719539	0.000311139
Otu000175	Bacteria	Proteobacteria	Deltaproteobacteria	DTB120	DTB120_unclassified	DTB120_unclassified	0	0	0.00039968	0.000200411	0.00037775	9.62557e-05	0.00058154	0.00444258	0.000239846	0.0120998
Otu000177	Bacteria	Bacteria_unclassified	Bacteria_unclassified	Bacteria_unclassified	Bacteria_unclassified	Bacteria_unclassified	6.63746e-05	0.00728622	0.00769384	0.00506037	0.000566626	9.62557e-05	0.000913849	8.38223e-05	0.0284618	0
Otu000178	Bacteria	Proteobacteria	Gammaproteobacteria	Gammaproteobacteria_Incertae_Sedis	Unknown_Family	Sedimenticola	0	0	0	0	0	0	0.0108831	0.0222129	0.000719539	0.0121344
Otu000185	Bacteria	Proteobacteria	Proteobacteria_unclassified	Proteobacteria_unclassified	Proteobacteria_unclassified	Proteobacteria_unclassified	0	6.8738e-05	0.0004996	0.000601233	0.000188875	9.62557e-05	0.000664617	0.00402347	0.000159898	0.013137
Otu000190	Bacteria	Proteobacteria	Betaproteobacteria	Burkholderiales	Burkholderiaceae	Cupriavidus	0	0.00948584	0.00209832	0.0018037	0.00632732	0.00519781	0.00108	0.0142498	0.000559642	0.00449423
Otu000192	Bacteria	Proteobacteria	Deltaproteobacteria	Desulfuromonadales	Sva1033	Sva1033_unclassified	0	0.00103107	0.00059952	0.00310637	0.000944376	0.00134758	0.000332309	0.00201174	0.00103933	0.000241997
Otu000194	Bacteria	Chloroflexi	Ardenticatenia	Ardenticatenia_unclassified	Ardenticatenia_unclassified	Ardenticatenia_unclassified	0.000132749	0.00233709	0.00109912	0.00200411	0.00283313	0.000577534	0.00058154	0.00561609	0.00127918	0.00217797
Otu000199	Bacteria	Proteobacteria	Deltaproteobacteria	Desulfobacterales	Desulfobulbaceae	Desulfurivibrio	0	0.00240583	0.00269784	0.00425873	0.000566626	0.000577534	0.00174462	0.000419111	0.00351775	0.000864274
Otu000202	Bacteria	Proteobacteria	Deltaproteobacteria	Desulfuromonadales	Desulfuromonadaceae	Desulfuromonadaceae_unclassified	0	0.000549904	0	0.000250514	0.000283313	0.0497642	0	0	0.00479693	0
Otu000210	Bacteria	Proteobacteria	Betaproteobacteria	Burkholderiales	Burkholderiaceae	Cupriavidus	0	0.00921089	0.0014988	0.0018037	0.00698838	0.00404274	0.000996926	0.0111484	0.00111928	0.00300767
Otu000238	Bacteria	Chloroflexi	Anaerolineae	Anaerolineales	Anaerolineaceae	Anaerolineaceae_unclassified	0.000730121	0.00130602	0.00179856	0.00435894	0.00103881	0.00105881	0.00573233	0.00326907	0.003118	0.00273111
Otu000252	Bacteria	Chloroflexi	Ardenticatenia	Ardenticatenia_unclassified	Ardenticatenia_unclassified	Ardenticatenia_unclassified	0	0.000618642	9.99201e-05	0.00140288	0.000188875	0.000288767	0.000830772	0.00402347	0.000719539	0.00200512
Otu000262	Archaea	Euryarchaeota	Methanococci	Methanococcales	Methanococcaceae	Methanococcus	0	0.00982953	0.0302758	0	0	0	0	0	0	0
Otu000276	Bacteria	Proteobacteria	Betaproteobacteria	Burkholderiales	Burkholderiales_unclassified	Burkholderiales_unclassified	0	0.00625516	0.000899281	0.000951952	0.00424969	0.00298393	0.000830772	0.00586756	0.000319795	0.0029731
Otu000289	Bacteria	Proteobacteria	Deltaproteobacteria	Desulfobacterales	Desulfobulbaceae	Desulfurivibrio	6.63746e-05	0.0019934	0.002498	0.00240493	0.000661063	0.000288767	0.00166154	8.38223e-05	0.00135913	0.000103713
Otu000294	Bacteria	Bacteria_unclassified	Bacteria_unclassified	Bacteria_unclassified	Bacteria_unclassified	Bacteria_unclassified	0	0.00261204	0.00179856	0.00160329	0.00500519	0.00144383	0.00166154	0.00553227	0.000719539	0.00148655
Otu000312	Bacteria	Proteobacteria	Epsilonproteobacteria	Campylobacterales	Helicobacteraceae	Sulfurovum	0.0207753	0	0.0004996	0	0.000283313	9.62557e-05	0	0	0	0
Otu000313	Bacteria	Proteobacteria	Deltaproteobacteria	Deltaproteobacteria_unclassified	Deltaproteobacteria_unclassified	Deltaproteobacteria_unclassified	0	6.8738e-05	0	0.000200411	0	0	0	0	0.0147905	0
Otu000316	Bacteria	Proteobacteria	Deltaproteobacteria	Deltaproteobacteria_unclassified	Deltaproteobacteria_unclassified	Deltaproteobacteria_unclassified	0	0	0.00029976	0.000100205	0	0	0	0	0.0142309	0
Otu000331	Bacteria	Firmicutes	Clostridia	Clostridiales	Clostridiales_unclassified	Clostridiales_unclassified	0.000265498	0.0034369	0.00209832	0.00230472	0.0022665	0.00221388	0.000332309	0.000419111	0.000159898	0.000898845
Otu000344	Archaea	Euryarchaeota	Methanococci	Methanococcales	Methanococcaceae	Methanococcus	0	0.00673632	0.0198841	0	0	0	0	0	0	0
Otu000350	Bacteria	Bacteria_unclassified	Bacteria_unclassified	Bacteria_unclassified	Bacteria_unclassified	Bacteria_unclassified	6.63746e-05	0.00164971	0.000799361	0.00100205	0.00406082	0.00221388	0.00116308	0.00461023	0.000719539	0.00141741
Otu000369	Bacteria	Proteobacteria	Gammaproteobacteria	Gammaproteobacteria_unclassified	Gammaproteobacteria_unclassified	Gammaproteobacteria_unclassified	6.63746e-05	0.000206214	0	0.000100205	0.000283313	0.000192511	0.00564925	0.0100587	0	0.00231626
Otu000378	Bacteria	Proteobacteria	Deltaproteobacteria	Desulfobacterales	Desulfobulbaceae	Desulfurivibrio	0	0.00247457	0.00379696	0.00410842	9.44376e-05	0.000288767	0.000166154	0.000838223	0.00207867	0
Otu000404	Bacteria	Proteobacteria	Gammaproteobacteria	Vibrionales	Vibrionaceae	Vibrionaceae_unclassified	0.000331873	0	0.00019984	0.000300616	9.44376e-05	0.02185	0	0	0.000159898	0
Otu000407	Bacteria	Proteobacteria	Deltaproteobacteria	Desulfobacterales	Desulfobulbaceae	Desulfofustis	0.000199124	0.00268078	0.00119904	0.00310637	0.000283313	0.000770045	0.00166154	0.00100587	0.000479693	0.000449423
Otu000413	Bacteria	Proteobacteria	Gammaproteobacteria	Gammaproteobacteria_unclassified	Gammaproteobacteria_unclassified	Gammaproteobacteria_unclassified	6.63746e-05	0.000137476	9.99201e-05	5.01027e-05	9.44376e-05	9.62557e-05	0.00415386	0.00896899	0.000159898	0.00207426
Otu000416	Bacteria	Proteobacteria	Gammaproteobacteria	Vibrionales	Vibrionaceae	Vibrionaceae_unclassified	0.000265498	0.000137476	0.00039968	0.000200411	9.44376e-05	0.0212725	0.000249232	0.000167645	7.99488e-05	0
Otu000423	Bacteria	Proteobacteria	Zetaproteobacteria	Mariprofundales	Mariprofundaceae	Mariprofundus	0	0	0	0	0	9.62557e-05	0.0122123	0	0	0.00328424
Otu000434	Bacteria	Bacteria_unclassified	Bacteria_unclassified	Bacteria_unclassified	Bacteria_unclassified	Bacteria_unclassified	0	0	0	5.01027e-05	0	0	0.00124616	0	0	0.00753647
Otu000435	Bacteria	Actinobacteria	Acidimicrobiia	Acidimicrobiales	OM1_clade	OM1_clade_unclassified	0.000265498	0.000824856	0.00109912	0.000951952	0.00141656	0.000577534	0.00108	0.00326907	0.000879437	0.0010717
Otu000437	Bacteria	Actinobacteria	Acidimicrobiia	Acidimicrobiales	OM1_clade	OM1_clade_unclassified	0.000132749	0.00171845	0.0014988	0.00100205	0.00113325	0.000288767	0.000664617	0.00326907	0.000479693	0.00114084
Otu000441	Bacteria	Proteobacteria	Deltaproteobacteria	DTB120	DTB120_unclassified	DTB120_unclassified	0	0	0	5.01027e-05	0	0	0.00216001	0.00963956	0	0.00248911
Otu000463	Bacteria	Proteobacteria	Epsilonproteobacteria	Campylobacterales	Helicobacteraceae	Sulfurovum	0.0141378	0	0.00019984	0	0	0.000192511	0	0	0	0
Otu000464	Bacteria	Spirochaetae	Spirochaetes	Spirochaetales	PL-11B10	PL-11B10_unclassified	0	6.8738e-05	0	0	0	0.00587159	0	0	0.0123121	0
Otu000491	Bacteria	Bacteria_unclassified	Bacteria_unclassified	Bacteria_unclassified	Bacteria_unclassified	Bacteria_unclassified	0	0	0	0	0	0	0.00232616	0.00813076	0	0.00224711
Otu000515	Bacteria	Bacteria_unclassified	Bacteria_unclassified	Bacteria_unclassified	Bacteria_unclassified	Bacteria_unclassified	0	0	0	0	0	0	0.000166154	0	0	0.00653391
Otu000522	Bacteria	Bacteria_unclassified	Bacteria_unclassified	Bacteria_unclassified	Bacteria_unclassified	Bacteria_unclassified	0	0	0	0	0	0	0.00415386	0	0	0.00459794
Otu000524	Bacteria	Spirochaetae	Spirochaetes	Spirochaetales	PL-11B10	PL-11B10_unclassified	0	0	9.99201e-05	0	0	0.00481278	0	0	0.0106332	0
Otu000534	Bacteria	Bacteria_unclassified	Bacteria_unclassified	Bacteria_unclassified	Bacteria_unclassified	Bacteria_unclassified	6.63746e-05	0.000206214	0.00039968	0.000350719	9.44376e-05	0	8.30772e-05	8.38223e-05	0.0128718	3.4571e-05
Otu000553	Bacteria	Proteobacteria	Gammaproteobacteria	Gammaproteobacteria_unclassified	Gammaproteobacteria_unclassified	Gammaproteobacteria_unclassified	0	0	9.99201e-05	0.000200411	9.44376e-05	0.000192511	0.00240924	0.00234702	0	0.0034571
Otu000555	Bacteria	Bacteria_unclassified	Bacteria_unclassified	Bacteria_unclassified	Bacteria_unclassified	Bacteria_unclassified	0	0.000274952	0.00029976	0.000501027	0.000283313	0.000385023	0.000498463	0.000167645	0.010873	6.91419e-05
Otu000557	Bacteria	Proteobacteria	Gammaproteobacteria	Gammaproteobacteria_unclassified	Gammaproteobacteria_unclassified	Gammaproteobacteria_unclassified	0.000199124	6.8738e-05	9.99201e-05	0	0.000188875	0.000288767	0.00116308	0.00209556	7.99488e-05	0.00376824
Otu000585	Bacteria	Cyanobacteria	Cyanobacteria	SubsectionI	FamilyI	Prochlorococcus	0.0106199	0	0	0	0	0	0	0	0	0
